# Supplementary material for: Ultrasonic Surgical Aspirate is a Reliable Source For Culturing Glioblastoma Stem Cells
Source: Sci Rep. 2016 Sep 8;6:32788. doi: 10.1038/srep32788 (PMC5015049; doi:10.1038/srep32788)
Supplement: Supplementary Table S3 [file srep32788-s2.xls]

## Sheet: 1176 DEGs
SYMBOL	Sample	T1348_Fr_Co	T1349_Fr_Co	T1344_Fr_Co	T1370_Co_Fr	T1403_Fr_UA	T1370_Fr_UA	T1344_Fr_UA	T1444_Fr_UA	T1354_Fr_UA	T1349_Fr_UA	T1348_Fr_UA	T1341_Fr_UA	H1401_Fr_UA	T1402_Fr_UA
A2M		2.327219247817993	1.1446456909179688	1.370505928993225	1.1805049180984497	-0.6953173279762268	-0.3200104534626007	-0.11576929688453674	0.41980206966400146	1.1629303693771362	0.5588820576667786	1.5040584802627563	1.063969373703003	0.8093669414520264	1.6652172803878784
ABCA3		-0.5333627462387085	0.39737963676452637	-0.010478927753865719	0.9646784663200378	-0.40505027770996094	0.5540584921836853	-0.10574236512184143	-0.21870560944080353	-0.8425397872924805	-0.21935026347637177	-0.7337161898612976	-0.536495566368103	-0.5650302171707153	-0.06276848167181015
ABHD8		0.946851909160614	0.7224764823913574	0.9271398782730103	-0.2348446398973465	-0.6418713331222534	-0.20646511018276215	-0.5497379899024963	0.0999336838722229	0.2971028685569763	0.1732192188501358	0.0999336838722229	0.013204233720898628	0.8338137865066528	0.4414294362068176
ACP5		-0.08580774813890457	-0.08290001004934311	-0.2092764973640442	-0.1439695805311203	0.024095362052321434	-0.20042061805725098	-0.18701386451721191	0.18160265684127808	1.5553852319717407	-0.03711593523621559	0.4987608790397644	0.09241597354412079	-0.037778954952955246	1.7128410339355469
ACSL1		2.074307918548584	1.059895396232605	0.8567391633987427	1.4815391302108765	-0.5920130610466003	-0.3048376142978668	-1.0196545124053955	0.6567114591598511	1.6255521774291992	0.4105721712112427	0.867110013961792	1.781322956085205	0.08687390387058258	1.491612195968628
ACSL3		-0.730467677116394	-0.7129420042037964	-0.9982960224151611	-0.85190749168396	-0.6823604106903076	-0.6481859683990479	0.14622808992862701	-0.26435574889183044	-0.28225836157798767	-0.47767332196235657	-0.5227193832397461	-0.7491458654403687	-0.7589719891548157	-0.18132905662059784
ACTN1		-0.6125481128692627	0.2490120232105255	-1.1949787139892578	-0.5252026319503784	-1.606523036956787	0.2797274589538574	-0.6271070241928101	0.14694850146770477	-0.3281362056732178	0.5162607431411743	-0.07052785158157349	0.3909591734409332	-0.6063142418861389	0.4434754252433777
ACTR3		1.0218634605407715	0.6015660762786865	0.6888043880462646	1.2026597261428833	-0.9570433497428894	-0.7094203233718872	-0.7740781307220459	-0.9351477026939392	0.04999062046408653	-0.24792927503585815	0.38122737407684326	0.1192949190735817	-0.24324166774749756	-0.04919113218784332
ADAM8		0.19202320277690887	0.3537575900554657	-0.20520557463169098	-0.057523831725120544	-0.07172717899084091	-0.10269298404455185	-0.06079686060547829	1.0688456296920776	1.4870691299438477	0.7252756953239441	0.6046722531318665	1.1618372201919556	-0.19560159742832184	0.7196481823921204
ADAMTS1		-0.8315535187721252	-0.6013065576553345	-1.1363344192504883	-1.0648562908172607	-0.4809280335903168	-0.7400503158569336	0.3757152855396271	1.0342222452163696	-0.5329068303108215	-0.3100878894329071	-0.815865695476532	0.7596822381019592	0.10246182978153229	-0.09924135357141495
ADAMTS9		-1.2376105785369873	-0.49870386719703674	-1.2412573099136353	-0.8192306756973267	-1.126381278038025	-0.3220004737377167	0.5263801217079163	-0.6536609530448914	-0.8626641631126404	0.5304336547851562	-0.47731533646583557	0.025358667597174644	-0.9969696998596191	0.5590289235115051
ADD3		0.8935621380805969	0.3074444532394409	1.9755975008010864	0.13478286564350128	0.07180442661046982	-0.03459443151950836	0.29156288504600525	0.5121333003044128	0.07962760329246521	-0.06615222990512848	0.4026280343532562	0.28204116225242615	1.7401975393295288	0.5046946406364441
ADORA3		2.8363897800445557	2.053219795227051	1.345788598060608	2.332214117050171	0.1279759258031845	1.6493653059005737	0.6517718434333801	2.253922939300537	3.439643383026123	1.9655860662460327	2.711437702178955	2.561643362045288	1.1778192520141602	2.644379138946533
AEBP1		0.2102179080247879	-1.4306752681732178	0.056571878492832184	0.18054187297821045	0.32627055048942566	0.9142981171607971	1.1649284362792969	0.5551579594612122	-0.477316290140152	-0.8530106544494629	1.7226300239562988	0.19138586521148682	-1.2632561922073364	-0.28168603777885437
AGRN		-0.6915279626846313	-1.1275864839553833	-0.2617359459400177	-0.49582523107528687	0.5566056370735168	-0.028204189613461494	0.40282952785491943	-0.4022386074066162	0.18704761564731598	-0.6174669861793518	-0.20729604363441467	0.08084248006343842	0.04934615269303322	0.18124638497829437
AGT		0.5985353589057922	0.23491041362285614	-0.6079316139221191	-1.4569056034088135	-1.1516318321228027	-0.22498084604740143	-0.18906429409980774	1.2072769403457642	-0.9673685431480408	0.8957770466804504	1.65859854221344	0.28650790452957153	0.4023396670818329	1.2293339967727661
AHR		0.9682811498641968	0.9033673405647278	0.2391500473022461	0.8813677430152893	0.566495954990387	0.1848393827676773	-0.18593890964984894	0.8237571120262146	-0.06585061550140381	-0.23589597642421722	0.011160880327224731	0.06655638664960861	-0.6418734192848206	0.2391500473022461
AHSA1		-0.41572651267051697	-0.5526918768882751	-0.3355766832828522	-0.5572893619537354	0.48351940512657166	0.08305355906486511	-0.3774767816066742	-0.5292498469352722	0.09146835654973984	-0.3163703680038452	0.1472921371459961	0.4551602005958557	-0.045821353793144226	-0.16467124223709106
AHSA2		0.823961615562439	0.8856868743896484	-0.5038092732429504	0.49109143018722534	-0.866236686706543	-0.07195055484771729	-0.7291381359100342	-0.11892333626747131	0.19227029383182526	0.2025076150894165	0.15829850733280182	-0.3131483495235443	-0.5270563364028931	0.11819963157176971
AIRE		1.0460914373397827	1.1875473260879517	0.5676111578941345	1.1444593667984009	0.3558027446269989	-0.07930804044008255	-0.21962185204029083	0.9381378889083862	-0.029358377680182457	0.04311785474419594	0.18907052278518677	0.19394543766975403	-0.3613572120666504	0.45174670219421387
AK1		-0.07139141112565994	0.04217902570962906	0.5619592070579529	-0.23981870710849762	-0.44425687193870544	-0.5397622585296631	-0.2613149881362915	-0.40563884377479553	-0.6260796785354614	-0.41642966866493225	-0.666660726070404	-0.599255383014679	-0.37631556391716003	-0.5824220776557922
AKIRIN1		-0.788139283657074	-0.5362363457679749	-0.5306448340415955	-0.6483700275421143	0.5582394003868103	0.03381527587771416	0.0688559040427208	0.3462129533290863	-0.0614006482064724	0.0664919838309288	-0.22875338792800903	-0.2839597463607788	-0.06091051548719406	0.0784795880317688
AKIRIN2		-0.36778348684310913	-0.7812756896018982	-0.2593163549900055	-0.04953990504145622	1.1381666660308838	-0.1349031925201416	-0.030722642317414284	0.11088397353887558	0.4312475323677063	-0.2180747240781784	-0.05118552967905998	0.05049129202961922	-0.4038507342338562	0.34233328700065613
ALAD		0.19790972769260406	-5.068191094323993E-4	1.5386734008789062	4.307501367293298E-4	-0.12269176542758942	-0.12728625535964966	-0.012916740030050278	0.4256560802459717	0.06934689730405807	-0.4937455952167511	-0.052324939519166946	-0.042362309992313385	1.1977719068527222	-0.2431591898202896
ALDH5A1		-0.003362209303304553	-0.24651914834976196	1.19766104221344	0.44916146993637085	-0.45933863520622253	0.5458337068557739	0.17580649256706238	0.28549858927726746	-0.3505445122718811	-0.6214543581008911	-0.40864965319633484	-0.4587368369102478	1.3791018724441528	0.05147595331072807
ALOX5		2.0010604858398438	1.643925666809082	0.4413582682609558	1.3685507774353027	0.1056784838438034	0.5142759084701538	-0.18850409984588623	1.389374852180481	2.0330283641815186	1.2781010866165161	1.6757595539093018	1.9052150249481201	0.7783163785934448	1.0398775339126587
ALS2CR14		0.8765479326248169	0.8532190322875977	-0.020834188908338547	0.40517398715019226	-0.17771711945533752	-0.5169304013252258	-0.48934558033943176	0.42762863636016846	-0.03886622190475464	-0.10816092044115067	-0.19237050414085388	0.06317327916622162	-0.33082330226898193	0.06492334604263306
AMY1C		0.48289012908935547	0.9369217157363892	0.762687087059021	1.278821349143982	-1.4227617979049683	-0.3543281853199005	-1.1471309661865234	-0.863322377204895	-0.0313149057328701	0.5502837300300598	0.0920652523636818	-0.12133397161960602	-0.7124163508415222	0.48897674679756165
ANGPT2		0.04270832613110542	0.4791145622730255	0.16321620345115662	-0.1909128725528717	-0.4744761884212494	0.8421463370323181	2.256909132003784	1.7652478218078613	0.999164342880249	1.2804155349731445	0.6231107115745544	2.276878595352173	0.8378488421440125	0.918035089969635
ANGPTL2		-1.620833158493042	-0.21799543499946594	-0.9897964596748352	0.4342644512653351	1.884779930114746	0.9590470790863037	0.011001809500157833	0.16944563388824463	-1.2850151062011719	-0.3029027283191681	-0.7360461950302124	-0.8258934020996094	-1.445394515991211	-0.4077921509742737
ANKDD1A		-0.21511128544807434	-0.24749435484409332	-0.04594364017248154	-0.1045534759759903	0.3438495695590973	0.28774088621139526	0.12166406214237213	0.8825371265411377	0.6848110556602478	0.529613733291626	0.41147369146347046	-0.045602500438690186	-0.1467500478029251	1.1659754514694214
ANKRD30B		0.9670361876487732	0.8993537425994873	0.30953818559646606	0.9536165595054626	0.39633500576019287	-0.00986602995544672	-0.180948406457901	0.7713246941566467	-0.18876296281814575	-0.018183741718530655	0.09730527549982071	0.19120247662067413	-0.49724024534225464	0.12008055299520493
ANKRD33		1.6062778234481812	1.2371501922607422	-0.01946154795587063	1.0719025135040283	-0.25952112674713135	-0.3849799633026123	-0.40982919931411743	0.2690136432647705	1.405077338218689	0.3661032021045685	0.8304938673973083	0.41965770721435547	-0.4967505633831024	1.1433746814727783
ANKRD36B		-0.30650705099105835	-0.26218652725219727	-0.6711474061012268	-0.31681394577026367	0.16015712916851044	0.34570634365081787	0.19017809629440308	0.010496324859559536	-0.05665341019630432	0.546858012676239	0.04553442448377609	-0.06144506856799126	-0.29578065872192383	-0.08035238087177277
ANLN		0.03568653762340546	-0.003549196058884263	1.3446968793869019	0.8846361041069031	0.5623138546943665	-0.24934974312782288	-0.6129887104034424	-0.34413856267929077	0.05397148057818413	-0.30172622203826904	0.05558416247367859	-0.2126740664243698	1.3363876342773438	0.1500350683927536
ANXA1		-0.25128263235092163	0.530175507068634	-1.0476489067077637	-0.9529881477355957	-0.456884503364563	-0.6972159147262573	-0.2741675078868866	0.9957979917526245	0.5092087388038635	1.0978847742080688	0.9439440369606018	0.8166372179985046	-0.37299373745918274	0.7870835661888123
ANXA2P1		0.6661827564239502	1.5297027826309204	0.38904494047164917	0.19960859417915344	-1.5973403453826904	-1.4078657627105713	-0.815477192401886	-1.0297160148620605	-0.256073534488678	0.5182689428329468	0.12933620810508728	-0.37860143184661865	-0.46856388449668884	0.21368148922920227
ANXA5		-0.21195004880428314	-0.3444072902202606	-0.5841086506843567	-0.2378365397453308	-0.3312501907348633	0.2852780222892761	0.489086389541626	-0.39303094148635864	-0.13091051578521729	0.4245884120464325	0.5351628065109253	0.25969839096069336	-0.610548198223114	0.2029888927936554
APCDD1		-0.9152704477310181	-0.5160733461380005	0.5426210761070251	-0.5345789790153503	2.677647113800049	0.61994469165802	0.6147019863128662	0.9556807279586792	0.8545107841491699	-0.6162999272346497	-0.6380128860473633	0.5848228335380554	1.0514050722122192	-0.24173609912395477
APLN		-0.29557374119758606	0.09715298563241959	-0.1467435657978058	-0.10053083300590515	0.32965588569641113	0.8257449865341187	0.634445309638977	1.7495867013931274	0.5458678603172302	0.6651097536087036	0.17412875592708588	1.1977778673171997	0.26219379901885986	1.1748237609863281
APOC1		4.368289947509766	2.9168641567230225	2.0660300254821777	3.267583131790161	1.2748894691467285	2.4101643562316895	1.4081171751022339	2.953416585922241	3.522307872772217	2.610626697540283	3.916292667388916	3.2939743995666504	0.6134567260742188	3.512028217315674
APOC2		3.249145030975342	1.8868237733840942	0.8290209770202637	2.4689130783081055	0.055514056235551834	1.658779501914978	0.23510994017124176	2.063702344894409	3.298631191253662	1.9087247848510742	3.249145030975342	2.627098321914673	1.0022810697555542	2.7107410430908203
APOD		-1.7063665390014648	-1.4637231826782227	1.711615800857544	1.4134342670440674	1.1178091764450073	1.6194753646850586	2.9492499828338623	1.7203642129898071	0.49402183294296265	-1.0901960134506226	-1.644192099571228	1.0998902320861816	2.167522430419922	1.6388497352600098
APOLD1		0.31947001814842224	-0.4983038902282715	1.4560319185256958	-0.8926931619644165	-0.5754387974739075	1.3765568733215332	1.8215868473052979	3.278010845184326	1.6663955450057983	0.1259785294532776	0.7838432788848877	2.2428762912750244	0.8881568908691406	1.8488649129867554
APP		-1.4959641695022583	-1.3723976612091064	-0.17115698754787445	-0.40137892961502075	0.11023832112550735	-0.6388992071151733	0.41653645038604736	0.27908673882484436	-0.8076130747795105	-0.9485870003700256	-0.7541121244430542	-0.40219587087631226	-0.22885429859161377	-0.03060448169708252
AQP4		0.04207174479961395	-0.3104516565799713	0.5910125374794006	-1.1011914014816284	-0.6512587666511536	0.00412770127877593	0.6517013907432556	1.0947591066360474	-0.09353872388601303	0.5943462252616882	1.3971588611602783	0.7529346942901611	1.505794644355774	1.59397554397583
ARC		-1.0615309476852417	-0.9536545872688293	-0.6504943370819092	0.7167592644691467	0.23416531085968018	2.358771324157715	0.4915729761123657	2.825151205062866	-0.6878330707550049	0.018696945160627365	-0.29951298236846924	1.1941540241241455	-0.6561130285263062	0.8439226150512695
ARF3		0.6582554578781128	0.24655644595623016	0.5870658159255981	0.4240962266921997	-0.4808541536331177	0.19247038662433624	-0.407693475484848	0.29177603125572205	0.19247038662433624	-0.03162688389420509	0.16982513666152954	0.008080434054136276	0.7725194692611694	0.14777806401252747
ARHGAP21		0.4988260865211487	0.2684163451194763	0.9824904799461365	0.7796748280525208	-1.1908658742904663	0.2944367527961731	0.05825633928179741	0.1920149177312851	0.23727472126483917	0.2773572504520416	0.6480591893196106	0.4580802023410797	1.2788465023040771	0.5905913710594177
ARHGAP4		2.152771234512329	1.300201654434204	0.23873251676559448	1.36133873462677	0.3826814889907837	0.3196079134941101	-0.20897623896598816	0.9728497266769409	1.9658143520355225	1.0856913328170776	1.4517914056777954	1.667567491531372	0.14441096782684326	1.068200707435608
ARHGEF10L		0.3171193301677704	-0.034656234085559845	1.8282021284103394	0.19943451881408691	-0.08673110604286194	-0.2002769559621811	-0.09194181114435196	0.06552520394325256	0.01256122812628746	-0.2437363862991333	-0.18141771852970123	0.14084938168525696	1.1794003248214722	-0.09332726150751114
ARID4B		-0.4644947052001953	-0.15405838191509247	-0.16112016141414642	-0.5001543164253235	0.5433230400085449	0.20233602821826935	0.16184842586517334	0.29108572006225586	-0.04303542897105217	0.4440366327762604	0.19390130043029785	0.17677083611488342	0.5362918376922607	0.11019863933324814
ARPC3		-0.5012456178665161	-0.39456263184547424	-1.0206040143966675	-0.6550849676132202	1.1474300622940063	-0.13468752801418304	-0.1353481560945511	0.4328169524669647	0.3378475308418274	0.0012782153207808733	0.6000192761421204	0.20805944502353668	0.10299074649810791	-0.18858258426189423
ARPC5		0.5886088013648987	0.3547793924808502	0.23401692509651184	0.6153663992881775	-0.6871243715286255	-0.5669063925743103	-0.5039618611335754	-0.6228090524673462	0.20945174992084503	-0.10055218636989594	0.2913690507411957	-0.012419050559401512	-0.3150910437107086	0.33533474802970886
ARPP19		0.2849525213241577	0.06275251507759094	1.3495762348175049	0.025200320407748222	-0.2054738849401474	-1.0043407678604126	-0.5613064765930176	-0.37796732783317566	-0.42506179213523865	-0.47838619351387024	-0.2154100090265274	-0.36846667528152466	0.8275353312492371	-0.34179890155792236
ASAP1		-0.4003843367099762	-0.5131847858428955	-0.8821248412132263	-0.7099809050559998	-0.18577976524829865	-0.08936113864183426	-0.27090129256248474	0.19417312741279602	-0.250095933675766	-0.01350320689380169	-0.041564106941223145	0.07607492059469223	-0.6509299278259277	-0.12760813534259796
ASB1		-0.3849697411060333	-0.07622402161359787	1.7333236932754517	-0.09477493166923523	0.06997866928577423	-0.5535567998886108	-0.08182796090841293	-0.5353212356567383	-0.4738132357597351	-0.4589492082595825	-0.492336243391037	-0.49949026107788086	1.187443733215332	-0.37459948658943176
ASPM		-0.021560093387961388	0.41032662987709045	-0.1479092240333557	0.36623793840408325	-0.3095521926879883	0.22665749490261078	0.30617082118988037	-0.8595070838928223	-0.7168271541595459	-0.2483046054840088	-0.04114489629864693	-0.9045710563659668	-0.9710889458656311	-0.7615429759025574
ATF3		-0.09365581721067429	-0.6377497911453247	-0.65127032995224	0.7291010022163391	0.13590113818645477	0.04144100472331047	0.03206321597099304	1.3302942514419556	0.892270565032959	0.8336885571479797	0.2382236272096634	1.1676722764968872	-0.5641100406646729	0.9870251417160034
ATP1B2		-1.161485195159912	0.2580545246601105	-0.5618283748626709	-0.594814658164978	0.05576513707637787	1.2926554679870605	0.18920819461345673	0.2942717373371124	-0.4500088691711426	0.8869510889053345	-0.20172981917858124	-0.24994108080863953	1.107565999031067	0.6411520838737488
ATP2B4		-0.09516508877277374	0.17973212897777557	-0.8160342574119568	0.16331924498081207	0.47096604108810425	1.5509649515151978	-0.4079282283782959	0.5665724277496338	0.28459012508392334	0.5073869228363037	0.1358887255191803	0.006037309765815735	-0.1435360163450241	0.5000823736190796
ATP6V0D1		0.16778136789798737	0.00445216428488493	-0.4296506941318512	-0.35322847962379456	0.2607065439224243	-0.19499239325523376	0.15971525013446808	0.12291868031024933	0.9576345682144165	0.24866865575313568	0.6489458084106445	0.6076934933662415	0.13096287846565247	0.5378080606460571
ATP8B4		2.402404546737671	0.9673787355422974	0.5478879809379578	0.9555621147155762	-0.025705114006996155	0.3061900734901428	-0.28772974014282227	0.38516172766685486	1.9388420581817627	0.6659354567527771	2.107036828994751	1.3041960000991821	0.6703641414642334	0.9848355650901794
ATXN1		0.298290878534317	-0.1735261231660843	0.6132218837738037	0.044796254485845566	-0.8125035762786865	-0.4677845537662506	-0.4210079312324524	-0.3850961923599243	-0.15802769362926483	-0.4161120653152466	0.022502025589346886	-0.09941541403532028	0.6037421822547913	0.10265452414751053
AXUD1		0.5269942283630371	-0.03944024816155434	-0.271677166223526	0.5307263731956482	1.8130874633789062	0.7820676565170288	0.47187140583992004	1.8157118558883667	2.249940872192383	1.3508845567703247	0.34969258308410645	1.5227673053741455	-0.3917049169540405	1.8080906867980957
B3GNT6		-1.1579818725585938	-0.6413347721099854	-0.8020087480545044	-0.6996320486068726	0.06451678276062012	0.10613574832677841	-0.04337792471051216	-0.372734397649765	-0.6070170402526855	-0.07485967874526978	-0.46772828698158264	-0.4798949360847473	-0.4597923159599304	0.1745198667049408
BAMBI		-1.212979793548584	-0.36048805713653564	-0.27874428033828735	0.27674850821495056	1.4685977697372437	0.6113467216491699	0.978225588798523	0.23007376492023468	-0.48625805974006653	0.11379406601190567	-1.0822077989578247	-0.6145111322402954	0.3356413245201111	0.0028950562700629234
BANF1		-0.4375295042991638	-0.8860592246055603	-0.3038747310638428	-0.5384466648101807	0.26789727807044983	0.1129893958568573	0.4583774507045746	-0.08391490578651428	-0.26072603464126587	-0.3744114339351654	0.09255867451429367	-0.01869436539709568	-0.03608826547861099	-0.2920513451099396
BARD1		-0.49363404512405396	-0.5156192183494568	-0.6947492361068726	-0.5340591669082642	0.5784506797790527	0.3441735804080963	0.31714266538619995	-0.23936228454113007	-0.2654097080230713	0.38528937101364136	0.5123797655105591	0.034958526492118835	-0.45747607946395874	0.604873538017273
BCAS1		1.7015146017074585	1.413685917854309	3.813361406326294	1.5779118537902832	3.5901670455932617	1.3885382413864136	1.3511544466018677	2.2551846504211426	2.6225831508636475	1.1341075897216797	1.637819528579712	1.500038981437683	4.2811198234558105	1.2746928930282593
BCYRN1		1.778255820274353	0.7235194444656372	2.868105411529541	0.5437848567962646	0.037851009517908096	1.5467398166656494	1.657682180404663	2.1028823852539062	0.46516481041908264	-0.6201238632202148	0.6122782826423645	1.0673470497131348	2.613582134246826	1.5169734954833984
BGN		0.6330813765525818	1.0754705667495728	0.4059213399887085	0.9138513803482056	0.13747234642505646	1.7798523902893066	2.379065990447998	1.4826716184616089	1.3957651853561401	1.4171833992004395	1.2914379835128784	2.12648344039917	1.38902747631073	1.7522399425506592
BHLHB2		0.48395922780036926	0.16523942351341248	-0.584719181060791	0.291058212518692	0.05511212721467018	0.40093231201171875	0.9245703220367432	1.419675350189209	1.4897634983062744	0.7832555174827576	0.326193243265152	0.8906285166740417	-0.3466264307498932	1.1913437843322754
BLVRB		0.20081987977027893	1.1122533082962036	0.06955065578222275	0.011113711632788181	-0.6778143048286438	-0.7289299964904785	-0.6308382153511047	-0.598254382610321	0.020555907860398293	0.201999232172966	-0.36848655343055725	-0.594413161277771	0.251970112323761	0.1646919846534729
BLZF1		1.00249445438385	0.9425870776176453	0.2665679156780243	0.9342020750045776	0.6986682415008545	0.0018097552238032222	-0.5363748073577881	0.6629305481910706	0.10056126862764359	0.2042064666748047	0.4511410892009735	0.4786934554576874	-0.13136161863803864	0.7358758449554443
BMP7		-0.976130485534668	0.44779738783836365	0.5064126253128052	1.4131009578704834	-1.1617772579193115	1.2444978952407837	0.6143561601638794	-0.5105448365211487	-1.0482553243637085	0.12436724454164505	-0.666124165058136	-0.6240445971488953	-0.3334274888038635	0.270028680562973
BRI3P1		1.1046667098999023	1.3388713598251343	0.5979081392288208	0.572910487651825	-1.5282803773880005	-1.2438606023788452	-1.3335570096969604	-0.7138338685035706	0.15773123502731323	0.29309359192848206	0.23407940566539764	0.2589355409145355	-0.3415525555610657	-0.2544041574001312
BSDC1		-0.8015787601470947	-0.31742650270462036	-0.09787807613611221	-0.6568461060523987	0.6786999106407166	-0.18895894289016724	0.12813158333301544	0.0036011228803545237	0.2026340514421463	0.6765401363372803	0.09950586408376694	0.11820259690284729	0.06376851350069046	0.13936245441436768
BSG		-0.5100083351135254	0.03947320207953453	-0.5236610770225525	-0.9095770716667175	-0.338601678609848	-0.36484384536743164	-0.027532940730452538	-0.09329039603471756	-0.1540093570947647	0.6898432374000549	0.010172104462981224	-0.22997812926769257	0.35249119997024536	0.29266291856765747
C10orf58		0.7307004332542419	0.6169846057891846	0.2576782703399658	0.7495120763778687	-0.03372496739029884	-0.09233957529067993	0.11982667446136475	0.5352664589881897	-0.2875601053237915	-0.055819977074861526	3.461877640802413E-4	-0.0057408567517995834	-0.0248227771371603	0.27594324946403503
C16orf30		0.11732073873281479	0.011597050353884697	0.05524533614516258	-0.3903544843196869	-0.2974972128868103	0.9497472047805786	1.128672480583191	1.413885235786438	1.3169605731964111	0.2325892448425293	0.23883633315563202	1.5430060625076294	1.1303237676620483	0.8239415287971497
C16orf80		-0.7654403448104858	-0.3083667755126953	-0.14912350475788116	-0.4908594787120819	1.4312916994094849	-0.13666734099388123	0.4018954932689667	0.2130376547574997	-0.5139944553375244	0.16985604166984558	-0.2963975965976715	-0.6402494311332703	-0.8741603493690491	0.031227970495820045
C16orf87		-0.7532211542129517	-0.6075353026390076	-0.3515693247318268	-0.6197977066040039	0.6036585569381714	0.039842091500759125	0.28917649388313293	-0.26269596815109253	-0.3827037215232849	-0.38779810070991516	0.032241903245449066	-0.4261844754219055	-0.7587636113166809	-0.5106886029243469
C18orf32		0.7852171659469604	0.06959597766399384	1.4903286695480347	0.36468181014060974	-0.7220443487167358	-0.5117921829223633	-0.6676581501960754	-0.6955999135971069	-0.402832567691803	-0.5108650922775269	-0.29200705885887146	-0.2738267183303833	0.5769799947738647	-0.1915479451417923
C1orf162		2.901723861694336	2.0404176712036133	1.1897125244140625	2.0976195335388184	1.0231977701187134	1.293025255203247	0.23753374814987183	2.099133253097534	2.9717414379119873	1.7017449140548706	2.9717414379119873	2.854574203491211	1.166566014289856	1.5642989873886108
C1orf63		0.5465027093887329	0.7609807848930359	0.1890600174665451	0.35893937945365906	-0.5831754803657532	-0.39911237359046936	-0.4420253038406372	-0.32987579703330994	0.06421475857496262	-0.5120807886123657	0.08559823036193848	-0.20365041494369507	-0.5926806330680847	-0.15116927027702332
C1QC		4.372036457061768	3.068025827407837	1.7973119020462036	3.1100409030914307	2.1362059116363525	2.6007373332977295	1.5437955856323242	3.429060220718384	3.771400213241577	3.0205953121185303	4.21376895904541	3.593696355819702	2.331939458847046	3.5764341354370117
C1QTNF5		-0.24664899706840515	-0.28237730264663696	-0.22996380925178528	-0.20061862468719482	-0.16934332251548767	0.8119335770606995	1.4580339193344116	1.0240126848220825	0.47580039501190186	0.17554645240306854	0.4358409345149994	1.187065601348877	0.19486352801322937	0.8514400124549866
C20orf108		0.24580508470535278	0.416342169046402	0.08818911761045456	0.06916015595197678	-0.9711014628410339	-0.17657096683979034	-0.7369170784950256	-0.6147510409355164	-0.3176157772541046	0.14627490937709808	0.3236844539642334	-0.25046399235725403	0.11539126187562943	0.04841485992074013
C20orf127		0.9959306716918945	0.026255683973431587	2.2653884887695312	0.007485154550522566	-0.7404125332832336	-0.07861852645874023	0.2359285205602646	1.1688787937164307	0.29807284474372864	-0.06743569672107697	0.6820703148841858	1.6166167259216309	1.233728289604187	0.6823607087135315
C20orf27		0.20613616704940796	0.8662963509559631	-0.133647158741951	0.08493166416883469	-0.7763930559158325	-0.374016135931015	-0.5155596733093262	-0.47438472509384155	-0.06201925128698349	0.15000925958156586	-0.3133885860443115	-0.35610875487327576	-0.31139978766441345	-0.3422074019908905
C21orf55		0.7980394959449768	0.939035952091217	0.09760957956314087	0.8705018162727356	0.378092497587204	0.10429354757070541	-0.2545129954814911	0.5750548243522644	-0.04167229309678078	-0.035752855241298676	0.18984371423721313	0.15975600481033325	-0.6104795932769775	0.4688691794872284
C2orf55		0.9465757012367249	0.27067407965660095	0.9753840565681458	0.08591853082180023	-0.6840758919715881	-0.09769634902477264	-0.13228502869606018	-0.1661052405834198	0.8732671141624451	-0.3862702250480652	0.6194592714309692	0.4647074341773987	0.8956043720245361	0.5654931664466858
C2orf80		0.6386483311653137	-1.0799126625061035	1.2875030040740967	1.5140070915222168	-1.4424012899398804	1.5409435033798218	1.0857305526733398	0.0684497207403183	-1.0346511602401733	-1.2472407817840576	0.9220542311668396	-0.2338159829378128	-0.046508025377988815	-0.7419896125793457
C3AR1		1.847362756729126	0.7706910967826843	0.48142582178115845	1.1401517391204834	-0.11697213351726532	-0.12243743240833282	-0.4308929741382599	0.8075605034828186	1.5713847875595093	0.03903427720069885	1.5227437019348145	1.6130013465881348	0.4431554973125458	0.6284711360931396
C5orf13		-0.8720847368240356	-1.485251784324646	0.13870687782764435	0.15270525217056274	0.37521690130233765	0.37724196910858154	0.5756803750991821	-0.06815196573734283	-0.35226425528526306	-1.0429534912109375	0.04773230105638504	-0.1755850911140442	0.42178863286972046	-0.2892598509788513
C5orf28		1.1760900020599365	0.9672083854675293	0.3919728398323059	0.642769455909729	0.39334821701049805	-0.7520708441734314	-0.7800391912460327	0.32680386304855347	0.0399501696228981	0.4102727174758911	0.4579295516014099	0.5050342679023743	-0.16283486783504486	1.5015223026275635
C5orf53		0.5876081585884094	-0.20892372727394104	2.1023316383361816	-0.009628095664083958	-0.673905611038208	-0.10382937639951706	-0.14441722631454468	0.32668352127075195	-0.1999896913766861	-0.3145267963409424	0.07522623240947723	0.15278363227844238	1.9323252439498901	0.07067155838012695
C6orf115		0.826548159122467	0.7773994207382202	0.6306784749031067	0.3584851324558258	-0.5492821335792542	-0.5713610649108887	-0.2681785821914673	-0.4303217828273773	0.40619519352912903	-0.2896145284175873	0.13342683017253876	-0.07639352977275848	0.18745844066143036	-0.06595813482999802
C6orf160		0.7975544929504395	0.7498955130577087	1.2666903734207153	0.18469713628292084	-0.9260505437850952	-0.5625606179237366	-0.16694776713848114	-0.1958310902118683	0.07076714187860489	0.3541792631149292	0.07892750948667526	-0.2218700647354126	0.15508340299129486	-0.12298943102359772
C6orf173		0.2969628572463989	-0.12605099380016327	0.18237385153770447	0.16106821596622467	-0.312173068523407	-0.6656420230865479	-0.12472926080226898	-1.0140348672866821	-0.3183690905570984	-0.7349196672439575	0.025957325473427773	-0.40437552332878113	-0.6760045289993286	-0.3063051402568817
C6orf85		-0.7045105695724487	0.40306857228279114	-0.8925088047981262	0.2132658064365387	0.6653187274932861	0.31175288558006287	0.2545464336872101	0.3402140438556671	0.24386747181415558	0.9996485114097595	-0.5048458576202393	0.19260090589523315	-0.006840942893177271	0.6765217185020447
C7orf40		-0.1541958600282669	0.15471354126930237	-1.0072238445281982	0.10062327235937119	-0.05832614749670029	0.11973590403795242	-0.29922646284103394	0.7543989419937134	0.6348621249198914	0.4461621046066284	0.02295130118727684	0.647076427936554	-0.669698178768158	0.08509950339794159
C7orf41		2.0800719261169434	1.4358296394348145	3.6243841648101807	2.0394816398620605	0.5420010089874268	1.7492469549179077	1.1819747686386108	2.0645570755004883	2.0251293182373047	0.6019024848937988	1.8273042440414429	1.691471815109253	3.559335708618164	1.71731436252594
C7orf54		0.22718504071235657	0.16937419772148132	-0.7525802850723267	0.14144457876682281	0.6937275528907776	0.3369685113430023	0.09148380160331726	0.18230172991752625	0.643444836139679	0.8782519102096558	0.411191463470459	0.46611711382865906	-0.6104779243469238	0.6871580481529236
C7orf59		-0.41904374957084656	-0.8154545426368713	-0.21061596274375916	-0.027060862630605698	0.4482707977294922	0.5164555907249451	0.4412188231945038	0.24496765434741974	0.14256669580936432	-0.19594337046146393	0.052546367049217224	0.32260891795158386	-0.0978633239865303	-0.0747518241405487
C7orf68		-0.8636897206306458	1.1721298694610596	1.2338539361953735	1.3457446098327637	0.42349812388420105	-0.25070255994796753	0.5753714442253113	0.03901569917798042	-0.12713861465454102	1.4321517944335938	-0.05351240932941437	0.8135287165641785	-1.2522943019866943	0.14623785018920898
C8orf37		0.7329564094543457	0.9958500266075134	0.15192943811416626	0.9573251008987427	0.38956326246261597	0.0031593404710292816	-0.27404987812042236	0.6817989945411682	0.07869943976402283	0.2210310846567154	0.4611966907978058	0.2412228137254715	-0.4618460237979889	0.7381381988525391
C8orf4		-1.099807620048523	1.92485773563385	-0.9043740630149841	-0.8736661672592163	-1.0289154052734375	-0.686349093914032	0.08825382590293884	0.7396889328956604	-0.8908231854438782	2.870293617248535	0.01618071086704731	0.159467875957489	-0.4394931197166443	1.0756992101669312
C8orf59		0.3623707592487335	0.3483275771141052	0.2014499306678772	0.02844744734466076	-0.42603665590286255	-0.6459568738937378	-0.6670910120010376	-0.4545603096485138	-0.4545603096485138	-0.41252315044403076	-0.3145693242549896	-0.24633395671844482	-0.45081692934036255	-0.7584906220436096
C9orf103		0.3814438283443451	0.8639380931854248	0.7711683511734009	-0.22771082818508148	-0.5742447972297668	0.02258273772895336	-0.28851568698883057	0.33188241720199585	-0.019367346540093422	0.3752555847167969	0.2244594246149063	0.12677954137325287	1.491371989250183	-0.1474306583404541
C9orf130		1.2129813432693481	1.3780102729797363	0.6108861565589905	1.0146205425262451	0.0071732159703969955	-0.4059719443321228	-0.5084372758865356	0.42675521969795227	-0.03651818633079529	-0.04230111837387085	-0.12516340613365173	0.270906537771225	-0.3624245822429657	0.08736090362071991
C9orf140		-0.7937188148498535	-0.5695605874061584	-0.614178478717804	0.343745619058609	1.3019341230392456	1.522710919380188	0.28734979033470154	0.030012188479304314	-0.6995159387588501	-0.4661458134651184	-0.5879204869270325	-0.8330273628234863	-0.3282971978187561	-0.18655604124069214
C9orf80		0.9901754260063171	0.7213777899742126	0.2826070785522461	1.0167306661605835	0.5131261944770813	0.09693767130374908	-0.23869220912456512	0.8638238310813904	0.3824021816253662	-0.007398374378681183	0.3967694342136383	0.40582275390625	-0.20060288906097412	0.4399930536746979
C9orf95		1.2410954236984253	0.8166400790214539	0.21516761183738708	0.42251157760620117	0.0028989629354327917	-0.25218939781188965	-0.428554892539978	0.008048450574278831	0.6719741821289062	0.2768605947494507	0.5478023886680603	0.19019588828086853	0.18002380430698395	-0.24671807885169983
CALU		-1.3101248741149902	-0.9200588464736938	-0.9035934805870056	-0.5932464599609375	0.2225315272808075	-0.1845897138118744	0.015130311250686646	-0.8120397329330444	-1.2436857223510742	-0.4660468101501465	-0.6854218244552612	-1.0758427381515503	-1.7825896739959717	-0.9022164344787598
CARD11		1.5866800546646118	0.68977952003479	0.18265235424041748	0.44142478704452515	-0.22766679525375366	-0.21403081715106964	-0.19665949046611786	0.053503114730119705	0.5592822432518005	0.10637179762125015	0.5519968271255493	0.6536860466003418	0.054941534996032715	0.46794843673706055
CARD9		2.5742599964141846	1.6563366651535034	0.2848633825778961	1.5885052680969238	-0.20744752883911133	0.3977823853492737	-0.23647813498973846	0.6372561454772949	2.0087640285491943	0.9329478740692139	1.9961977005004883	1.7128969430923462	0.5561187267303467	1.0398601293563843
CATSPER2		1.1545583009719849	0.8853422403335571	0.6789918541908264	1.117655634880066	1.307903528213501	0.08219384402036667	-0.453107625246048	0.7264429330825806	0.15836864709854126	-0.10933595895767212	0.36835578083992004	0.5816765427589417	0.22423355281352997	0.6438605785369873
CBX5		-1.0300142765045166	-0.9155372977256775	-0.2037864327430725	-0.5711109638214111	0.44282570481300354	0.6069121360778809	0.5727729797363281	0.34173285961151123	-0.718784511089325	-0.38708269596099854	-0.3064190447330475	-0.27547988295555115	0.3411449193954468	-0.4082813858985901
CCBE1		1.0611867904663086	1.1998116970062256	0.42043715715408325	1.2118273973464966	0.6273724436759949	-0.4019882082939148	-1.0366064310073853	0.5383090376853943	0.29172220826148987	0.023632267490029335	0.48035863041877747	0.754560112953186	0.2635030746459961	0.7726085186004639
CCDC125		1.1314867734909058	0.9738566875457764	0.09418422728776932	0.9021560549736023	0.94036865234375	-0.08806123584508896	-0.5141434073448181	0.821441113948822	0.32405906915664673	0.2073819786310196	0.4499453604221344	0.6638670563697815	-0.14587971568107605	0.5915774703025818
CCDC3		-0.0054728370159864426	-0.1599762737751007	0.13157181441783905	-0.44566577672958374	-0.2995949983596802	0.6254487633705139	1.453578233718872	0.7640830874443054	1.0526154041290283	0.6032992601394653	0.18354153633117676	1.140460729598999	1.2038350105285645	0.7789766788482666
CCL4L1		3.0045087337493896	0.8860556483268738	1.1677130460739136	3.3303983211517334	0.561595618724823	0.34204012155532837	-0.5000138282775879	1.5883104801177979	2.7599692344665527	0.4196919798851013	1.9994231462478638	2.8744492530822754	0.5220973491668701	2.883340835571289
CCNG1		0.5010587573051453	0.4847114086151123	0.31430894136428833	-0.1087251678109169	-0.8641364574432373	-0.5506384372711182	-0.5573620796203613	-0.6441622972488403	-0.04899492859840393	-0.0890299528837204	-0.24310189485549927	-0.1389995962381363	0.03449877351522446	-0.2254338562488556
CCNL1		0.6838738918304443	0.2488422989845276	-0.8361830711364746	0.5344842672348022	0.769407331943512	0.4573492705821991	0.2476586103439331	1.0826081037521362	1.4352905750274658	0.9755256175994873	0.3236028552055359	0.831394374370575	-0.18602828681468964	0.8066640496253967
CD14		3.9483790397644043	3.429072141647339	1.9652858972549438	3.558371067047119	2.6259212493896484	2.7340426445007324	1.8467903137207031	3.1871683597564697	3.7606067657470703	3.163343667984009	3.894897699356079	3.790229082107544	2.4176008701324463	3.29080867767334
CD163		2.7232017517089844	2.845430374145508	0.9029836058616638	2.6329076290130615	0.37331825494766235	1.5129823684692383	0.5318587422370911	3.1782732009887695	2.3278355598449707	2.7910773754119873	2.672280788421631	3.3962717056274414	1.552315592765808	2.5811054706573486
CD248		0.12382177263498306	0.4418673813343048	-0.448466032743454	-0.12082342058420181	0.061499640345573425	0.5081763863563538	1.266082525253296	0.3673862814903259	0.9174067974090576	0.8758687376976013	0.06664349883794785	0.8053945302963257	0.2522412836551666	1.0236798524856567
CD320		-0.9094215035438538	-0.5875831842422485	-0.3810587525367737	-0.7291328310966492	-0.011880284175276756	0.2337428480386734	0.0713539645075798	0.004490714520215988	-0.6599519848823547	-0.07941187918186188	-0.5803614854812622	-0.4416598677635193	-0.30409756302833557	-0.20088951289653778
CD68		2.4879486560821533	1.7054247856140137	0.8324434161186218	1.8718819618225098	0.2569669783115387	0.5635221004486084	-0.4435005784034729	1.4059053659439087	2.159757375717163	1.1615597009658813	2.143153429031372	1.8880057334899902	0.6821413040161133	2.1668941974639893
CD83		1.1420656442642212	-0.8136639595031738	-0.2716618478298187	1.475887656211853	0.6092252731323242	0.8318426609039307	-0.16194401681423187	2.2626945972442627	2.856196403503418	0.6666659116744995	1.3850669860839844	2.8487045764923096	0.8398078083992004	2.0143842697143555
CD93		1.0754245519638062	1.6974750757217407	-0.10860274732112885	0.984075129032135	0.6109765768051147	1.0350677967071533	1.7939339876174927	2.2985410690307617	2.6915557384490967	2.0058887004852295	1.9235724210739136	2.4405648708343506	1.1982882022857666	2.2078752517700195
CD97		-0.28403809666633606	-0.32673442363739014	-0.8691971898078918	-0.5190092921257019	0.21800954639911652	-0.28995972871780396	-0.4511766731739044	0.18722780048847198	1.0608363151550293	-0.14697588980197906	-0.17303910851478577	0.4159903824329376	-0.867658793926239	0.4400859773159027
CDAN1		0.7865843772888184	0.7625898122787476	0.39336711168289185	0.8855997323989868	0.6069347858428955	0.08961885422468185	-0.10026483982801437	0.8676537871360779	-0.06600897014141083	0.01380634494125843	0.10579017549753189	0.20776578783988953	-0.46788740158081055	0.46661993861198425
CDC26		0.029506629332900047	0.04714300110936165	0.4859796464443207	-0.10867907106876373	-0.739876389503479	-0.356128990650177	-0.05777880921959877	-0.3779834508895874	-0.3060499131679535	-0.4730624258518219	-0.3376700282096863	-0.2278718650341034	-0.1279514580965042	-0.7457504868507385
CDC2L2		-0.06349185109138489	-0.7239066958427429	-0.28203392028808594	-0.5456653237342834	0.5499020218849182	-0.07878546416759491	0.29157721996307373	-0.3430163264274597	0.1275177299976349	-0.25471562147140503	0.47695496678352356	0.38579708337783813	0.4660189747810364	-0.3520422577857971
CDC42EP4		-1.0017870664596558	0.5509923696517944	-0.1164892241358757	-0.5658214688301086	0.08365222066640854	0.808398425579071	0.21193727850914001	0.9629795551300049	-0.1509583443403244	0.9924526810646057	-0.72623211145401	0.22324839234352112	0.30874595046043396	1.3660715818405151
CDH4		-0.8771817684173584	-0.3807981312274933	-0.8347836136817932	-0.30264410376548767	-0.817139744758606	0.6324608325958252	-0.2671232223510742	-0.8097251653671265	-0.44431620836257935	0.5963656902313232	-0.4068586230278015	-0.5757989287376404	-0.5810432434082031	0.43468940258026123
CDH5		0.31572529673576355	0.05166275426745415	0.34123215079307556	-0.35716503858566284	-0.3226865231990814	0.7147542238235474	1.4176408052444458	1.695217490196228	1.2673988342285156	0.3333075940608978	0.45325037837028503	1.4279685020446777	1.623932123184204	1.1454569101333618
CDK2		-0.6804379224777222	-0.31476667523384094	-0.6334893703460693	-0.6776763200759888	0.2612024247646332	-0.12906323373317719	0.20047985017299652	-0.07406633347272873	-0.25029802322387695	-0.2549329400062561	-0.1308545470237732	-0.27574867010116577	-0.6502349972724915	-0.24697129428386688
CDKN1A		-0.6409124135971069	-0.7716087698936462	-1.4449822902679443	-0.47883883118629456	-0.23627309501171112	0.28124088048934937	-0.48555445671081543	0.4217017889022827	0.5542992949485779	-0.12507364153862	-0.46161237359046936	0.13289214670658112	-1.5669019222259521	0.1069837138056755
CENPB		0.1021946594119072	0.21258839964866638	1.2907708883285522	-0.09617955982685089	-0.3696221709251404	-0.09284241497516632	0.11752226203680038	-0.16076728701591492	-0.5167282223701477	-0.1404607743024826	-0.1404607743024826	-0.4566343426704407	0.729558527469635	-0.31382036209106445
CENTA1		1.909984827041626	0.7168585062026978	2.437516927719116	2.078961133956909	2.3803248405456543	1.2494274377822876	0.5679033398628235	1.6349940299987793	1.6728345155715942	0.5020394325256348	1.1639717817306519	1.443683385848999	2.8688600063323975	1.6677651405334473
CENTG3		-0.32573646306991577	-0.9900497794151306	-0.3323153257369995	0.024551216512918472	-0.17648208141326904	0.5783984065055847	0.04714563861489296	0.5037774443626404	-0.07259129732847214	-0.40965381264686584	-0.012700098566710949	0.21814583241939545	-0.47043153643608093	0.04557372257113457
CEP27		1.1411442756652832	1.3187057971954346	0.6073541045188904	1.0878349542617798	0.16754096746444702	-0.39742612838745117	-0.4554246664047241	0.8494614958763123	-0.12809135019779205	0.016421280801296234	-0.10579051822423935	0.2868032455444336	-0.1330966204404831	0.18168102204799652
CHD1		0.3751763701438904	0.13672463595867157	-0.1243743896484375	0.004940798971801996	-0.9274984002113342	-1.1697783470153809	-0.9399362802505493	-1.20695161819458	-0.33216485381126404	-0.3740468919277191	0.015546581707894802	-0.18465812504291534	-1.022472620010376	-0.2717713415622711
CHD5		0.6959620714187622	-0.3495466709136963	2.1137428283691406	-0.30840691924095154	-0.41537177562713623	-0.15022620558738708	0.2161349207162857	0.7544199824333191	-0.16488805413246155	-0.26734229922294617	-0.029604654759168625	0.045483049005270004	2.3614108562469482	0.43271899223327637
CHI3L2		-0.4635410010814667	0.6281121373176575	-0.07114004343748093	-0.2800794839859009	-0.427164763212204	0.7910829186439514	0.07814682275056839	0.8689500093460083	1.216517686843872	0.9293650984764099	0.5652401447296143	0.7082627415657043	0.940185010433197	1.2070873975753784
CHMP1B		0.2032894790172577	-0.22049608826637268	-0.3747934103012085	-0.32242006063461304	0.723613440990448	-0.48806026577949524	0.08932721614837646	0.7755969762802124	0.7846230864524841	0.4233117401599884	-0.05319695919752121	0.6663490533828735	-0.3996337056159973	0.3683072328567505
CHST2		-0.07689005136489868	1.322088599205017	0.2373434454202652	-0.11855465918779373	-0.4794289469718933	-0.5420846939086914	-0.4657895863056183	-0.3446870446205139	-0.5044835805892944	0.24301519989967346	-0.5073821544647217	-0.4339750111103058	-0.20162102580070496	-0.4345633089542389
CIRBP		-0.4892900884151459	-0.43344470858573914	-0.45141083002090454	-0.5832058191299438	0.9623628854751587	0.24678510427474976	-0.06058451905846596	0.14071568846702576	0.15493811666965485	0.29982349276542664	0.008653412573039532	-0.5468466877937317	0.07689909636974335	0.572235107421875
CKAP4		-1.4615737199783325	-0.27644726634025574	-1.082737922668457	-0.7435048222541809	0.15100830793380737	-0.3554645776748657	0.15648029744625092	-0.5813393592834473	-0.7533823251724243	0.2057519406080246	-0.7312156558036804	-0.9660353064537048	-1.1123108863830566	-0.3131110966205597
CLDN11		1.1674294471740723	0.663613498210907	1.6888312101364136	3.2838051319122314	2.921574831008911	1.2835112810134888	0.6646734476089478	1.6956846714019775	1.8771806955337524	0.5397866368293762	1.05173659324646	0.8106739521026611	2.273206949234009	1.848824143409729
CLDN5		1.869520902633667	1.2579885721206665	2.819570302963257	-0.022824978455901146	-0.5501612424850464	2.808485507965088	3.409525156021118	3.531127452850342	2.8878815174102783	1.8404443264007568	2.0703892707824707	3.291614532470703	3.311209201812744	2.5664258003234863
CLEC2D		-0.15423062443733215	0.2688662111759186	0.5158571600914001	0.014928990043699741	0.014928990043699741	-0.6487886905670166	-0.4519260823726654	-0.35619720816612244	-0.3208666443824768	-0.04790368676185608	-0.5153951048851013	-0.2971646189689636	-0.07145339250564575	-0.7629493474960327
CLEC5A		1.6475707292556763	1.2196900844573975	0.698180079460144	0.9481353163719177	-0.6178362369537354	-0.1089630201458931	0.08095242083072662	1.3512111902236938	0.7970569729804993	0.6300693154335022	1.8858520984649658	2.1377007961273193	0.7707890868186951	0.8806963562965393
CLOCK		0.6478400230407715	1.1016885042190552	1.5964939594268799	0.7028115391731262	-0.6397507786750793	-0.32158347964286804	-0.2935912609100342	0.031750962138175964	0.020906027406454086	-0.2771221995353699	-0.5439254641532898	0.3264157176017761	1.999770998954773	0.003127090632915497
CLPTM1		-0.22374847531318665	0.08071569353342056	-0.7272517085075378	-0.31175628304481506	0.15589363873004913	0.10660844296216965	0.20115618407726288	0.20901398360729218	0.060592640191316605	0.5125221014022827	0.09277941286563873	0.1867799609899521	0.27985531091690063	0.4316134750843048
CLPTM1L		-0.23275494575500488	-0.5150489211082458	-0.8500674366950989	-0.4387548267841339	0.5202534794807434	-0.07016690820455551	0.01107722520828247	-0.09495426714420319	-0.19467861950397491	-0.13432757556438446	-0.06136482581496239	-0.4277001619338989	-0.4507848918437958	0.2274039089679718
CLSTN1		-0.1501322239637375	-0.1278269737958908	-0.46348103880882263	-0.35658350586891174	0.24452635645866394	0.7104628682136536	0.45712095499038696	0.3036514222621918	0.2537817060947418	0.1984339952468872	0.1513303816318512	0.2118055522441864	0.08080456405878067	0.5983195304870605
CMPK1		0.26080185174942017	0.38338273763656616	0.6082193851470947	-0.2987116873264313	-0.41433101892471313	-0.8719505071640015	-0.8819782137870789	-0.47111764550209045	0.10401484370231628	-0.17102406919002533	-0.07399705797433853	0.034081000834703445	0.6630988121032715	0.21234968304634094
CMTM8		-0.6313194632530212	0.16528169810771942	-0.05294371768832207	-0.7394457459449768	-0.10369668900966644	-0.005154008511453867	0.9405238032341003	1.6946877241134644	0.11663216352462769	1.0224875211715698	-0.37531328201293945	0.6413189768791199	0.9429329037666321	0.06510210037231445
CNIH4		-0.12698903679847717	0.9660632014274597	-0.21337534487247467	0.21373645961284637	-1.3726547956466675	-0.6552988886833191	-0.540849506855011	-0.7717815041542053	-0.5463988780975342	0.33705440163612366	-0.2916129231452942	-0.3008657991886139	-1.0324232578277588	-0.632118284702301
CNN3		-1.3525453805923462	-0.7584342956542969	-0.48991167545318604	-0.6645729541778564	-0.2186538279056549	0.21827228367328644	0.5798327922821045	-0.4169578552246094	-1.1251671314239502	0.10819625109434128	-0.16690069437026978	-0.2841472923755646	-0.6609940528869629	-0.12601792812347412
CNOT2		-0.6324936747550964	-0.5052399635314941	-0.7945904731750488	-0.27043408155441284	3.3585171699523926	9.333984344266355E-4	-0.1464053839445114	-0.5534331202507019	-0.13889768719673157	-0.13451449573040009	-0.3134382665157318	-0.42206448316574097	-0.8405594825744629	0.08963210880756378
COBLL1		-0.2159218192100525	-0.437328040599823	0.6157879829406738	-1.2771786451339722	-0.671000063419342	0.19074082374572754	0.4663659632205963	0.9321748614311218	1.005771517753601	-0.0795617401599884	-0.28254789113998413	1.11902916431427	1.4625215530395508	0.9093400835990906
COL18A1		-0.6397075057029724	0.08376368880271912	-1.009155035018921	0.3732876181602478	0.9194073677062988	-0.02642795257270336	0.8045268058776855	0.2256140112876892	-0.08208626508712769	0.16624997556209564	-0.6687360405921936	0.3507111966609955	-0.07342200726270676	-0.024885838851332664
COL1A1		-0.7959027290344238	-0.10905732959508896	-0.6934139728546143	0.368265300989151	0.16698989272117615	0.014071092940866947	1.6573333740234375	1.182895541191101	0.4542652368545532	0.7580118179321289	-0.38045671582221985	1.0690100193023682	-0.6594642400741577	0.3628350496292114
COL1A2		-0.9280572533607483	-0.7415590882301331	-0.9730362892150879	0.03168874979019165	0.17102685570716858	0.27123814821243286	1.7516846656799316	0.9390459060668945	0.304633766412735	0.15657305717468262	0.23319780826568604	1.1841976642608643	-1.1324853897094727	0.008950935676693916
COL3A1		-0.7635494470596313	-0.1682146042585373	-1.0346602201461792	-0.3798612654209137	-0.16014720499515533	-0.06831013411283493	0.9206666946411133	0.9102934002876282	1.0568727254867554	0.728635847568512	-0.18456688523292542	1.363708257675171	-0.7948116660118103	1.0102555751800537
COL4A1		-0.6830920577049255	0.3397643268108368	-1.4345903396606445	-0.8995271325111389	-0.8042418956756592	0.6593536734580994	2.071782350540161	0.5844223499298096	1.203794002532959	1.188193917274475	0.3555375933647156	1.4423327445983887	-1.0379536151885986	1.3239712715148926
COL4A2		-0.4676366150379181	0.44576525688171387	-1.2105079889297485	-0.20273925364017487	-0.7585194706916809	0.013160730712115765	0.6960673332214355	0.2292308211326599	0.5445617437362671	0.5203523635864258	-0.3451176583766937	0.7571712136268616	-0.7581782937049866	0.7232955098152161
COL5A2		-1.6088252067565918	-0.9857904314994812	-1.7642958164215088	-1.6421412229537964	-0.24637912213802338	-1.8782148361206055	0.3805466294288635	-1.4238755702972412	-1.0525634288787842	-0.43366777896881104	-0.34101301431655884	-0.6077304482460022	-2.694779396057129	0.255088210105896
COL6A1		-2.102233648300171	0.759869396686554	-0.8229016065597534	-0.6174802184104919	-0.40030381083488464	0.39577141404151917	0.7053536772727966	0.32459330558776855	-1.1967836618423462	0.36692124605178833	-1.5219374895095825	-0.4824564754962921	-1.8138519525527954	0.4563986361026764
CORO1A		2.7379493713378906	1.4248627424240112	0.6781681776046753	1.3667912483215332	0.6219320893287659	0.5155076384544373	-0.056715164333581924	1.0532245635986328	2.341780424118042	0.9759135246276855	1.8205523490905762	2.011298894882202	0.5336856842041016	0.8922126293182373
CORO1C		0.6405211687088013	0.26199930906295776	0.8669072985649109	0.5832554697990417	-0.05818731710314751	0.2726536691188812	-0.12658485770225525	0.0926268994808197	0.13278420269489288	-0.055331774055957794	0.15023502707481384	-0.01904013566672802	-0.01187523640692234	-0.22250241041183472
COX7B		0.24710457026958466	0.5836220979690552	0.14043140411376953	0.18315666913986206	-0.3553149104118347	-0.17461055517196655	-0.6478028297424316	-0.5395472645759583	-0.3256659209728241	-0.2478533387184143	-0.2321367859840393	-0.21043658256530762	-0.019018124788999557	-0.28121787309646606
COX8A		-0.6518993973731995	-0.5531133413314819	-0.5202407240867615	-0.21413418650627136	0.05984746292233467	0.5972550511360168	0.3824969530105591	0.09230749309062958	-0.21693745255470276	0.018212350085377693	0.03317771106958389	-0.1565433293581009	0.25923043489456177	-0.10898979008197784
CP110		0.5230407118797302	0.051471173763275146	1.7486356496810913	0.31074321269989014	-0.36782073974609375	-0.5124824047088623	-0.4843865633010864	-0.2685842514038086	-0.0869225412607193	-0.46738573908805847	-0.019783126190304756	-0.1107875183224678	1.2076303958892822	0.0758981704711914
CPOX		0.15301725268363953	0.8958062529563904	0.10765472799539566	0.5037421584129333	-0.6102527976036072	-0.5440753698348999	-0.4761534631252289	-0.7998063564300537	-0.017374059185385704	-0.11412972956895828	-0.19504842162132263	-0.3150119483470917	0.11580244451761246	0.11661351472139359
CRCP		0.932326078414917	1.0941044092178345	0.3911250829696655	1.2586113214492798	-0.05033440142869949	-0.2624981105327606	-0.6682676672935486	0.6671777963638306	0.2543763816356659	-0.10579859465360641	0.40590956807136536	0.5277286767959595	-0.13620972633361816	0.6499041318893433
CREB3L2		0.15452030301094055	-0.6331964731216431	-0.5890953540802002	0.21584241092205048	1.0864688158035278	0.41688820719718933	0.36213088035583496	0.30407753586769104	0.5998189449310303	-0.42506998777389526	0.4652833640575409	0.30170226097106934	-0.2365637570619583	0.23262639343738556
CRIPAK		-0.1582598239183426	-0.2618013024330139	-0.6827570199966431	-0.5510739088058472	1.0321118831634521	-0.3271726965904236	0.2630371153354645	0.35203245282173157	0.15733519196510315	0.259461373090744	0.04857713356614113	0.03677009418606758	0.41103076934814453	0.17962877452373505
CRISPLD2		-0.43994003534317017	-0.3797430992126465	-0.49891307950019836	0.09398352354764938	0.4752897322177887	0.8005800247192383	0.8329169750213623	0.8512063026428223	-0.04081626608967781	-0.08509338647127151	-0.2985447645187378	-0.08070740848779678	0.17763011157512665	0.4553190767765045
CRK		-0.4094160795211792	-0.38752004504203796	-0.3526211977005005	-0.2167557328939438	0.5116082429885864	0.47885629534721375	0.2524169683456421	0.23162971436977386	-0.1673266589641571	0.06702766567468643	-0.07814449071884155	-0.0033908432815223932	-0.30436626076698303	0.05532687157392502
CROP		0.045633286237716675	0.49081310629844666	0.03500110283493996	0.4238487184047699	-0.8238272666931152	-0.6513818502426147	-0.652738094329834	-0.6834479570388794	-0.6713873147964478	-0.4754941761493683	-0.27102407813072205	-0.47359558939933777	-0.5589917898178101	-0.48513922095298767
CSF1R		4.193673610687256	3.2568001747131348	2.099266290664673	2.935190439224243	1.3600339889526367	2.3184049129486084	1.1415156126022339	2.7850489616394043	3.819786548614502	2.9485023021698	3.779196262359619	3.567018985748291	2.1419930458068848	3.2723870277404785
CSF2RA		1.2501991987228394	1.0229955911636353	0.43199029564857483	1.0229955911636353	0.4271399974822998	-0.0730709582567215	-0.486174076795578	0.9497111439704895	0.9363515973091125	0.12748292088508606	0.5725581645965576	0.6375795006752014	-0.3866261839866638	0.7832025289535522
CSPG5		-1.0320450067520142	-1.1392160654067993	-0.256266325712204	0.24460312724113464	0.16788725554943085	1.7852305173873901	0.7960889935493469	1.477640986442566	-0.19985847175121307	-1.0623011589050293	0.1144641637802124	-0.16446982324123383	0.14949415624141693	0.281242311000824
CST3		0.5743050575256348	0.25925561785697937	0.06557033956050873	-0.3496517539024353	0.25925561785697937	1.0631803274154663	0.6432332992553711	0.8084389567375183	0.4097283184528351	0.8153729438781738	0.8401955962181091	1.0324280261993408	1.0887250900268555	1.1825835704803467
CTGF		-0.3468130826950073	-0.5729040503501892	0.5761236548423767	-1.1518751382827759	0.02437429688870907	0.16340981423854828	1.698563814163208	1.4236305952072144	0.09775783866643906	0.11359827220439911	0.02506808377802372	1.1007131338119507	-0.2677322030067444	1.0517303943634033
CTHRC1		0.15990886092185974	-0.13708777725696564	1.866228461265564	0.992622971534729	-0.10907917469739914	-0.018130924552679062	2.2743804454803467	0.06949792057275772	0.05509742349386215	-0.21373145282268524	0.12779827415943146	0.40137070417404175	-0.1608806550502777	-0.21211789548397064
CTSF		-0.48903778195381165	-0.2151147425174713	-0.47985929250717163	-0.3419211208820343	0.17793145775794983	0.2566225230693817	0.02462346851825714	0.1393529176712036	-0.020504478365182877	0.09931626915931702	-0.3125576972961426	-0.1615222692489624	0.2960219979286194	0.7297900915145874
CUEDC1		-0.6951743364334106	-0.6230261921882629	-0.44216781854629517	-0.2853107452392578	-0.16250386834144592	0.44241029024124146	0.11127720028162003	0.03267914056777954	-0.1970800757408142	-0.09070727974176407	0.11246909946203232	-0.3490059971809387	-0.08612837642431259	-0.1454032063484192
CUTL1		-0.49524298310279846	-0.481659471988678	-1.1253137588500977	-0.4724016487598419	0.5979498028755188	0.1044701561331749	-0.24727682769298553	-0.2583736777305603	0.42209431529045105	0.05566837638616562	0.4832809865474701	0.04718676209449768	-0.352402925491333	0.0811101645231247
CX3CR1		2.686103582382202	1.552857518196106	0.9532145857810974	1.4629034996032715	-0.2957006096839905	1.1137421131134033	-0.2580474615097046	1.4847978353500366	3.1708593368530273	1.0369819402694702	2.897853374481201	2.440453052520752	1.7261015176773071	0.4285605847835541
CXCL10		0.3573649227619171	-0.43010634183883667	-0.007410417776554823	0.008513856679201126	-0.1241011768579483	-0.08044195175170898	1.3434513807296753	1.9344604015350342	0.5752649903297424	-0.3677675127983093	0.9720592498779297	1.6546412706375122	0.3352922797203064	-0.09517177939414978
CXCL14		0.20437481999397278	2.980349063873291	-0.008110853843390942	-0.6261426210403442	-0.8484463691711426	-0.6009321808815002	-0.6693137884140015	0.43410927057266235	-0.24565215408802032	2.0832433700561523	-0.33476972579956055	0.107077457010746	1.5147793292999268	0.84074467420578
CXCL2		-0.13362932205200195	0.27224233746528625	-0.3858487904071808	0.23316039144992828	-0.2805093824863434	-0.09443922340869904	0.005548425950109959	1.967241883277893	2.1312103271484375	0.8155972957611084	-0.3787887990474701	1.2589659690856934	-0.10114782303571701	0.8314704298973083
CYB5D1		-0.5249338746070862	0.2672141492366791	-0.19975878298282623	-0.6113971471786499	-0.10749734193086624	-0.1329994946718216	0.012608503922820091	0.9164008498191833	0.5161252617835999	0.6481673717498779	-0.297955185174942	0.5121718645095825	0.39529016613960266	0.4360181987285614
CYBASC3		0.31265878677368164	-0.16317421197891235	-0.6980683207511902	-0.15653859078884125	0.13277333974838257	-0.09698501974344254	-0.012762714177370071	0.19119517505168915	1.3137493133544922	0.1636437177658081	0.7098239064216614	0.4308687746524811	0.28382888436317444	0.3242485821247101
CYorf15A		-0.522365927696228	-0.37234601378440857	-0.40131109952926636	-0.37736088037490845	1.9358055591583252	-0.4127941131591797	-0.5312654972076416	-0.3995748460292816	0.7059946060180664	-0.39558860659599304	-0.4415130317211151	-0.34628182649612427	-0.4921499192714691	0.2851695120334625
CYR61		-1.565498948097229	-0.3035338222980499	-0.33239713311195374	-0.004246220458298922	0.7343512177467346	-0.24096590280532837	0.8320220112800598	0.8161079287528992	-0.974988579750061	1.5810551643371582	-0.4500948190689087	0.8365521430969238	-0.558677613735199	1.4943995475769043
CYYR1		0.13270039856433868	-0.0877947136759758	0.26957303285598755	-0.302690714597702	-0.2439417839050293	0.3262956738471985	1.094441533088684	1.1517987251281738	0.8518239855766296	0.29761213064193726	0.31905943155288696	1.1940813064575195	1.6720572710037231	0.7331278920173645
DAD1		-0.3385452628135681	-0.5595843195915222	-0.839704155921936	0.051835011690855026	0.46396708488464355	0.27303314208984375	0.04086034744977951	-0.09981288015842438	-0.28567972779273987	-0.18150709569454193	0.21389466524124146	0.03790297731757164	-0.08916003257036209	0.009913226589560509
DAG1		-1.6557923555374146	-0.8823419213294983	-0.9462883472442627	-0.6126916408538818	-0.13132089376449585	0.5173659920692444	0.508720338344574	-0.5429694652557373	-1.025313377380371	-0.3935740888118744	-0.8858785629272461	-0.9929258227348328	-1.5474270582199097	-0.3985636234283447
DAPP1		1.0887750387191772	1.0154129266738892	0.3835071623325348	1.1691163778305054	0.20752878487110138	-0.22234737873077393	-0.48641812801361084	0.6660082936286926	0.08875861018896103	0.044246792793273926	0.25425636768341064	0.23136554658412933	-0.24045103788375854	0.46822819113731384
DCHS1		-0.5108299255371094	-0.7866739630699158	-0.20807643234729767	-0.24802055954933167	-0.6430628299713135	0.508184015750885	0.6827155947685242	0.08436539024114609	-0.17200425267219543	-0.32026442885398865	-0.07091738283634186	0.11547970771789551	-0.0917915403842926	0.23347096145153046
DCLK2		-0.7941998839378357	-0.7728244066238403	0.2235824316740036	0.5262896418571472	1.1878689527511597	1.6904696226119995	1.5496057271957397	0.8829541802406311	-0.7429934740066528	-0.4796573519706726	0.10508187860250473	0.40167078375816345	-0.5265658497810364	0.21946673095226288
DCN		0.41950729489326477	0.608264684677124	0.6969828009605408	-0.6239690780639648	0.2542261481285095	0.924116313457489	1.6431368589401245	1.980363368988037	1.2955142259597778	1.325458288192749	0.7202033996582031	1.6121916770935059	1.7619940042495728	1.1550592184066772
DCTN4		0.4028516113758087	0.5592948794364929	0.09317795932292938	0.5377020239830017	-0.08483640849590302	-0.31537100672721863	-0.5431336164474487	-0.7114923596382141	-0.2397002875804901	-0.00701515655964613	-0.08837289363145828	-0.00990545004606247	-0.5341237187385559	0.2357274740934372
DDR1		-1.054418921470642	-0.7268117666244507	-0.6719493269920349	0.07612257450819016	-0.6825892329216003	0.8189697861671448	0.3312147855758667	0.36664900183677673	-0.7472498416900635	-0.2611219882965088	-0.16902661323547363	-0.09828287363052368	-0.6163402795791626	0.06668540090322495
DEF6		2.1840810775756836	1.1512422561645508	0.3814374506473541	1.2020684480667114	0.0015939108561724424	0.1694541722536087	-0.29002752900123596	0.3825659155845642	1.8389272689819336	0.4817698001861572	1.2615936994552612	1.3083267211914062	0.04111425578594208	0.5998071432113647
DEK		0.5027568936347961	0.06754916906356812	0.5763720273971558	0.20313040912151337	-0.4595916271209717	-0.8341238498687744	-0.3206791579723358	-1.1318962574005127	-0.4160626530647278	-0.9560062885284424	-0.07010546326637268	0.021354157477617264	-0.4301771819591522	-0.5111989974975586
DEXI		-0.2201610952615738	0.22327914834022522	0.6931043267250061	-0.06730906665325165	-0.20373842120170593	-0.22067902982234955	-0.2450050711631775	-0.4176604449748993	-0.7793219089508057	-0.12605300545692444	-0.41172724962234497	-0.2878527045249939	0.36188235878944397	-0.47233450412750244
DGCR2		-0.24628105759620667	-0.4253826141357422	-0.545444130897522	0.22318041324615479	1.239931344985962	1.3245017528533936	0.42478111386299133	0.4058051109313965	-0.24552176892757416	-0.36609387397766113	-0.06583757698535919	-0.2545423209667206	-0.34260186553001404	-0.27420684695243835
DISP1		1.283265233039856	0.4893788993358612	-0.36513251066207886	-0.18110930919647217	-0.5178812146186829	-0.561847984790802	-0.4970587491989136	-0.7337263822555542	0.37296557426452637	-0.19440671801567078	0.08765017241239548	0.11877340823411942	-0.47861990332603455	-0.04691139981150627
DKFZp434K191		0.7159430980682373	0.9691177010536194	0.17032523453235626	0.6805505156517029	0.26008203625679016	-0.21212558448314667	-0.3035220801830292	1.088289499282837	-0.14331072568893433	-0.18842773139476776	-0.2956613004207611	0.09721209108829498	-0.44467025995254517	-0.08400848507881165
DLL1		0.0229648407548666	-0.9118524789810181	-0.4120139181613922	0.20264200866222382	3.1169943809509277	1.3706005811691284	0.09130270779132843	1.743489384651184	-0.2674381732940674	-1.066496729850769	0.038995932787656784	0.2531028389930725	-0.22785983979701996	-0.132791206240654
DLL3		-0.20723067224025726	-0.8067046403884888	-0.10843436419963837	1.498515009880066	3.7049942016601562	2.293224573135376	0.0702374055981636	2.3150832653045654	-0.006225704215466976	-1.0811823606491089	0.6527236700057983	-0.17985665798187256	0.0337822400033474	1.0550787448883057
DOCK10		1.1940945386886597	0.33586108684539795	0.28824883699417114	0.8028771877288818	1.2332595586776733	-0.08382420986890793	-0.19707649946212769	0.36453011631965637	0.4798269271850586	-0.4930093288421631	0.8810897469520569	0.17545638978481293	0.22644618153572083	-0.08631904423236847
DOCK6		-0.44416365027427673	-0.3211640417575836	-0.2730626165866852	-0.17435185611248016	1.891117811203003	0.20788609981536865	0.08043919503688812	0.21426814794540405	-0.012251521460711956	0.1888938695192337	-0.42695146799087524	-0.06098851189017296	0.23834404349327087	0.19291804730892181
DOM3Z		-0.5361149907112122	-0.7237657308578491	-0.7455315589904785	-0.386396586894989	0.15778249502182007	0.06029648706316948	0.10679985582828522	-0.13232040405273438	-0.3276193141937256	-0.37952953577041626	-0.28372496366500854	-0.09495057165622711	-0.24941766262054443	-0.3878183662891388
DOPEY2		1.222954511642456	0.8147425651550293	0.325060099363327	0.9526249170303345	0.08886802196502686	0.0030778527725487947	-0.45579060912132263	0.6597035527229309	0.6081764101982117	-0.0012788253370672464	0.4410251975059509	0.387534499168396	-0.5107221007347107	0.5509012937545776
DTWD2		1.0453747510910034	0.93832927942276	0.1849491000175476	0.9969821572303772	0.5136438012123108	-0.2777768075466156	-0.48734259605407715	0.720859944820404	0.3096703290939331	0.17735034227371216	0.2648037075996399	0.6464632749557495	-0.047032106667757034	0.7239091396331787
DUSP5		-0.09355628490447998	0.385032594203949	-0.4621887505054474	-0.09880756586790085	-0.3262079954147339	0.11796297132968903	0.13274481892585754	1.6554479598999023	1.0276477336883545	0.6777010560035706	0.12211203575134277	0.6736137866973877	-0.8118484616279602	0.8007339239120483
ECGF1		2.740356206893921	2.009418249130249	0.886459231376648	2.0930967330932617	1.1892694234848022	0.7602668404579163	0.23149339854717255	2.012375831604004	2.7637417316436768	1.8205543756484985	2.450096368789673	2.489027261734009	1.1050100326538086	1.757561445236206
ECH1		-0.3796252906322479	-0.2832621932029724	-0.31685954332351685	-0.2467845380306244	0.7079184055328369	0.4061586558818817	0.1397085338830948	0.31469422578811646	0.04341556876897812	0.1451752781867981	-0.0663214847445488	0.18224525451660156	0.38180607557296753	0.17681849002838135
ECSCR		0.48730549216270447	0.34553542733192444	0.021186692640185356	-0.30774760246276855	-0.42794349789619446	1.0631928443908691	1.836016297340393	1.31380033493042	1.8438078165054321	0.718021035194397	0.8176836371421814	2.058720827102661	1.672668218612671	1.3559104204177856
ECT2		0.09779716283082962	-0.0397915318608284	0.15447300672531128	0.5855432152748108	-0.3634983003139496	-0.29402193427085876	-0.5210264325141907	-1.1916313171386719	-1.0201482772827148	-0.5600743293762207	-0.145874485373497	-0.8061292171478271	-1.2079710960388184	-0.7674818634986877
EDN1		0.27906519174575806	-0.17011934518814087	1.28960382938385	0.009240692481398582	-0.6602070331573486	1.1073931455612183	2.175642251968384	2.4323127269744873	1.407911777496338	0.9024505615234375	1.1382684707641602	2.189683198928833	1.661975622177124	1.640851616859436
EEF1A2		0.8239439129829407	0.51263427734375	1.586106777191162	1.3871327638626099	0.6898068189620972	2.0453808307647705	0.3112724721431732	0.9418215751647949	-1.0001462697982788	0.7918952107429504	0.6665159463882446	-0.09375990927219391	2.0201730728149414	0.5959278345108032
EEF1AL7		0.8216941952705383	0.6101872324943542	0.9056540131568909	0.6050703525543213	-0.8948789238929749	-1.034335732460022	-1.0982112884521484	-1.2306320667266846	0.15215197205543518	-0.06094226613640785	0.05641612038016319	-0.07344168424606323	-0.2533107101917267	0.02803608402609825
EFNB2		-1.1143863201141357	1.2134027481079102	-0.5316166281700134	-1.430307149887085	-0.3938167691230774	-0.7596313953399658	0.8584192395210266	0.026210889220237732	-0.4816088080406189	1.285787582397461	-0.3781318664550781	-0.399553507566452	-0.1751299947500229	0.10227987915277481
EGR1		0.4477500319480896	0.7167922258377075	0.1924215853214264	0.9530670046806335	1.0410605669021606	1.7018674612045288	1.223527193069458	1.6526163816452026	0.950412929058075	1.694387674331665	1.1328266859054565	1.0088987350463867	0.4216526746749878	1.6526163816452026
EIF1		-0.21364916861057281	-0.5985298156738281	-0.45741480588912964	-0.12241072207689285	0.6344776749610901	0.27680233120918274	0.09279251098632812	0.466922402381897	0.19192178547382355	-0.026358269155025482	-0.22451549768447876	-0.007145815063267946	0.08090289682149887	0.3701988160610199
EIF2S1		0.264398992061615	0.06308677792549133	0.493740051984787	0.2813832461833954	0.11736088991165161	-0.17516300082206726	-0.6889848709106445	-0.5416083931922913	-0.2778524160385132	-0.2222849726676941	-0.02584201842546463	-0.11364470422267914	-0.30035600066185	-0.013834957033395767
EIF3A		0.9957389831542969	0.4150239825248718	1.1565895080566406	0.1560753881931305	-1.1055619716644287	-1.0881704092025757	-0.4268028140068054	-0.9027004837989807	0.06459604203701019	-0.3394962251186371	0.09415484964847565	-0.05892488732933998	0.11495520919561386	-0.1063506230711937
ELTD1		0.127521350979805	-0.1415911465883255	0.30258893966674805	-0.33148330450057983	-0.1414000242948532	0.6811894774436951	1.152086615562439	1.3333303928375244	0.7293000221252441	0.29717719554901123	0.19361570477485657	1.039758563041687	0.9710375666618347	0.5354113578796387
EMP1		-2.099219799041748	1.0003265142440796	-1.1992499828338623	-1.1678580045700073	-0.6624729037284851	-0.6387332677841187	0.6644095778465271	1.316116452217102	-1.5310077667236328	1.6908851861953735	-1.1673481464385986	0.027109747752547264	-1.2003251314163208	0.7625139951705933
EMP3		-0.9867335557937622	-0.17633339762687683	-1.2826411724090576	-1.3747379779815674	-1.525584101676941	-1.8107197284698486	-0.4255606532096863	-0.4956178665161133	-0.5443226099014282	0.4584934413433075	-0.15666413307189941	-0.1916835606098175	-1.0343164205551147	0.14882919192314148
ENDOD1		-1.1420297622680664	-0.8491039872169495	-0.5801600813865662	0.23590698838233948	0.2947509288787842	0.11728943884372711	0.5437131524085999	-0.22077064216136932	-0.3900252878665924	-0.06561914831399918	-0.42149391770362854	-0.27671968936920166	0.362386018037796	0.5251417756080627
EPAS1		-0.08824395388364792	0.24632401764392853	0.7549921274185181	0.3576694428920746	-0.15877343714237213	1.5005449056625366	1.6911929845809937	2.1363909244537354	1.217004656791687	1.4793444871902466	0.2498253434896469	1.4389111995697021	1.8957445621490479	2.091428756713867
EPHB1		-0.5676498413085938	0.09176753461360931	-0.05200175568461418	0.2114894688129425	2.5776467323303223	0.6994286775588989	-0.12928271293640137	1.0120000839233398	-0.46348342299461365	0.6665869355201721	-0.08068528026342392	-0.41338619589805603	0.800818145275116	0.7441443800926208
ERMN		0.29114943742752075	-0.12137839943170547	1.9699338674545288	0.44220274686813354	-0.13192176818847656	-0.14300775527954102	-0.18323002755641937	-0.068216972053051	0.3421568274497986	-0.13331688940525055	0.062172506004571915	0.15425874292850494	1.859055519104004	0.36498191952705383
ESAM		0.6315252184867859	0.07811854779720306	1.1126419305801392	-0.3618736267089844	-0.4794974625110626	1.4749383926391602	2.1911628246307373	2.108365535736084	1.7677592039108276	0.9442645311355591	1.0009819269180298	2.4384114742279053	2.320111036300659	1.562808871269226
ESRRAP2		0.6841806769371033	0.4227937161922455	0.13202114403247833	0.14072313904762268	-0.2150311917066574	-0.32181617617607117	-0.3340657353401184	-0.14929969608783722	-0.025583364069461823	-0.09753558039665222	-0.15304172039031982	-0.03239841386675835	-0.26592183113098145	-0.17452821135520935
EVI1		-0.22588291764259338	-0.25904783606529236	0.5180159211158752	-0.42888250946998596	-0.42042580246925354	0.6074649691581726	0.9997382164001465	1.4059991836547852	0.9379318952560425	0.15454143285751343	-0.045435480773448944	1.511177897453308	1.6001720428466797	0.7581995129585266
EVI2A		1.138646125793457	0.36365965008735657	0.7339985966682434	0.7455041408538818	-0.05366425961256027	-0.17166055738925934	-0.31215745210647583	0.18397346138954163	1.0912506580352783	-0.0040841856971383095	0.8074448108673096	0.811916708946228	0.4217399060726166	0.43103328347206116
EXOSC8		0.3780655264854431	0.2242700606584549	0.4646967053413391	0.2129790484905243	-0.2903769612312317	-0.13858546316623688	-0.8182826638221741	-0.6502146124839783	-0.42238548398017883	-0.23174996674060822	0.1913863569498062	-0.6824957728385925	-0.8441008925437927	-0.21347500383853912
EXTL3		-1.071305274963379	-1.1299412250518799	-1.0972754955291748	-0.783720850944519	-0.5383961796760559	-0.36493998765945435	0.018925106152892113	-0.7989879846572876	-1.08754563331604	-0.6406522393226624	-0.5927091836929321	-0.9070649147033691	-1.0915932655334473	-0.11514196544885635
F13A1		1.7189193964004517	2.005397081375122	-0.37598395347595215	0.8006570935249329	-0.009134777821600437	0.19011585414409637	-0.24993468821048737	0.40802282094955444	0.5389587879180908	1.322043776512146	1.6843645572662354	1.7527647018432617	-0.037151675671339035	0.08967886865139008
FABP5L2		1.7549753189086914	1.1904685497283936	-0.04035791754722595	1.562471628189087	0.6791031956672668	1.8264758586883545	-1.136218547821045	0.667904794216156	0.3495689928531647	1.0739781856536865	2.795579671859741	0.3117627203464508	0.8053113222122192	0.24067316949367523
FABP7		-1.3506076335906982	-2.350046157836914	-0.8081682920455933	-0.4165986180305481	-0.6700166463851929	0.6425142884254456	0.4118903875350952	-0.7781529426574707	-1.405164361000061	-1.100635051727295	-0.46942025423049927	-1.3829165697097778	-0.858720600605011	-0.17290209233760834
FAM10A4		0.18923445045948029	0.023866182193160057	0.8487841486930847	0.10360853374004364	-0.3369815945625305	-0.5634670853614807	-0.5085527896881104	-0.39002326130867004	-0.09401614218950272	-0.22746270895004272	-0.141570582985878	-0.019372358918190002	0.16698360443115234	-0.37214288115501404
FAM113B		1.9368785619735718	0.9599071741104126	0.020233262330293655	0.9373028874397278	-0.2886619567871094	0.22458118200302124	-0.20823968946933746	-0.022988611832261086	1.408075213432312	0.5370654463768005	1.51837956905365	0.7092570066452026	0.33884188532829285	0.6292284727096558
FAM116B		0.894217312335968	1.0598012208938599	0.29401108622550964	0.1495123952627182	-0.6661155819892883	0.06378890573978424	0.09199430793523788	-0.0627191886305809	0.3531120717525482	0.3120661973953247	0.4821297228336334	0.05149848014116287	0.1441865861415863	-0.1051904633641243
FAM119A		0.6383406519889832	0.5383960604667664	1.4070523977279663	0.6867032051086426	0.8855767250061035	-0.12233895063400269	-0.3318466544151306	0.46499103307724	0.31827473640441895	0.030280377715826035	0.30702105164527893	0.621014416217804	1.6385891437530518	0.8873670697212219
FAM120AOS		0.4838993549346924	0.3290204703807831	0.4928475320339203	0.11744236946105957	-0.3231995403766632	-0.2926419973373413	-0.16102683544158936	-0.3988889753818512	0.06654701381921768	-0.07285623997449875	0.035614628344774246	-0.056733064353466034	0.5216764807701111	0.09142373502254486
FAM129A		0.5530095100402832	-0.4875577390193939	-1.1590986251831055	0.018684636801481247	-0.39803746342658997	-0.26581820845603943	-0.470363050699234	0.07815767824649811	1.726058840751648	0.4606482684612274	0.8331226706504822	1.205796241760254	-0.7455539107322693	0.5556211471557617
FAM149B1		0.5419837236404419	0.07789299637079239	1.2222014665603638	-0.06247721239924431	-0.32035136222839355	-0.39369073510169983	0.1765146702528	0.011076788417994976	0.034334465861320496	-0.4716220796108246	0.17727170884609222	0.17006371915340424	1.1171081066131592	-0.23542264103889465
FAM153B		1.0043855905532837	0.9026976227760315	0.5183210372924805	0.5349030494689941	-0.36569035053253174	-0.49237293004989624	-0.30528557300567627	1.0931458473205566	-0.18564967811107635	-0.1221090629696846	-0.26742690801620483	0.16782087087631226	0.7856832146644592	0.18597307801246643
FAM164A		-0.5263850092887878	-0.16252237558364868	-0.6485641598701477	-0.10525545477867126	0.16468527913093567	0.6394956111907959	0.25699424743652344	0.3460560441017151	-0.14355269074440002	0.4576200544834137	0.07436990737915039	-0.34510067105293274	-0.16125765442848206	-0.16578340530395508
FAM40B		1.1081582307815552	1.1746186017990112	0.42449790239334106	0.926365852355957	0.015324882231652737	-0.38146987557411194	-0.40222087502479553	0.4853934943675995	0.01593931019306183	-0.07182157784700394	-0.043388720601797104	0.07789447903633118	-0.40751367807388306	0.05895213410258293
FAM46A		-0.06244463473558426	0.25595349073410034	-0.35645633935928345	0.4703075885772705	1.5407510995864868	0.47744786739349365	1.0284333229064941	1.0377315282821655	0.4207611083984375	0.9936823844909668	0.7644884586334229	1.3302948474884033	-0.7830836772918701	1.038785457611084
FAM49B		1.4558695554733276	0.5596334338188171	0.1495453119277954	0.7059916257858276	-0.3621074855327606	-0.27261462807655334	-0.5460813045501709	-0.2795681059360504	0.8209681510925293	-0.18600332736968994	0.6139644384384155	0.39025309681892395	-0.2548958957195282	0.16110184788703918
FAM62B		-0.594986617565155	-0.32173871994018555	-0.25063908100128174	-0.4324609339237213	-0.3385326862335205	0.07527533173561096	0.15326271951198578	0.42607995867729187	0.19704265892505646	0.034954797476530075	0.00430025439709425	-0.0502115860581398	0.5775876045227051	0.5742505192756653
FAM73A		1.0956859588623047	1.0624778270721436	0.1609833836555481	0.8469599485397339	0.8790545463562012	-0.3936567008495331	-0.7437213659286499	0.4680432081222534	0.35390183329582214	0.0584518127143383	0.10020248591899872	0.4569466710090637	-0.04016108438372612	0.7144840955734253
FAM84B		-0.9578259587287903	-0.7570009231567383	-0.6442289352416992	-0.38149121403694153	-0.2105768322944641	0.27600613236427307	-0.17233072221279144	0.6414591073989868	-0.6042789816856384	-0.5006604790687561	-0.8344026207923889	0.22577428817749023	-0.3900863230228424	-0.09799042344093323
FAM98A		0.4178881049156189	0.15242885053157806	0.6326737999916077	0.5860915780067444	-0.22808034718036652	-0.3849041163921356	-0.8481111526489258	-0.910198450088501	-0.684171199798584	-0.6890644431114197	-0.34160634875297546	-0.338164746761322	0.4068601429462433	-0.14192599058151245
FASTK		-0.0043306197039783	0.4227190911769867	-0.09795783460140228	0.09958334267139435	-0.6075904369354248	-0.21904736757278442	-0.5041971206665039	-0.6953691840171814	-0.5444890856742859	-0.12237701565027237	-0.22695690393447876	-0.39897793531417847	-0.44094398617744446	-0.45160096883773804
FBP1		1.504272222518921	1.759293794631958	0.5516542792320251	1.5340522527694702	-0.24785935878753662	0.5798861384391785	-0.07995253056287766	0.9575417041778564	2.054929733276367	0.6454015970230103	1.5163520574569702	1.667630910873413	0.23182587325572968	1.2926024198532104
FBXW4		0.26563307642936707	0.04382964223623276	2.091003656387329	-0.08165396749973297	-0.30865478515625	-0.23110614717006683	0.20193049311637878	0.4831741154193878	0.44563475251197815	-0.028192320838570595	0.21145857870578766	0.17892798781394958	1.7038977146148682	-0.019867561757564545
FCGBP		3.6834850311279297	3.585573196411133	2.18144154548645	3.1355087757110596	1.102039098739624	2.5199995040893555	2.1122004985809326	2.9605724811553955	3.620603084564209	3.7478749752044678	3.964850902557373	3.5174336433410645	2.1453447341918945	2.594501495361328
FCGR1C		2.420889377593994	0.780236005783081	0.1359567493200302	1.395065188407898	-0.36025696992874146	0.39510515332221985	-0.2601791322231293	0.6388815641403198	1.9041383266448975	0.2017914056777954	1.8446909189224243	1.7080879211425781	1.0146267414093018	0.7704424858093262
FCN1		-0.17416614294052124	0.11175461113452911	-0.4576616883277893	0.6183255910873413	3.5294504165649414	1.0993138551712036	-0.11346332728862762	2.0387494564056396	2.6472606658935547	-0.25044533610343933	0.36114391684532166	0.7451282739639282	1.7547205686569214	0.9392885565757751
FCRLA		-1.407712459564209	-1.5170996189117432	-0.7685075402259827	-0.34569650888442993	3.610626220703125	-0.9892535209655762	0.3461065888404846	-1.3380459547042847	-1.2567795515060425	-1.3553094863891602	-1.2830829620361328	-1.3760517835617065	-1.246297836303711	-1.2385708093643188
FDPS		-0.1135900542140007	0.47954216599464417	0.4342981278896332	0.27192068099975586	-0.8791319727897644	-0.5934590697288513	-0.5932019352912903	-0.9836400747299194	-0.8089099526405334	-0.5213945508003235	-0.7407299280166626	-0.5441871285438538	-0.21100032329559326	-0.9048431515693665
FGD2		2.3500239849090576	1.415930986404419	0.6886197924613953	1.7302442789077759	0.023498117923736572	0.572799563407898	-0.2941801846027374	0.8306877613067627	1.6782820224761963	0.5782406330108643	1.5395355224609375	1.8216886520385742	0.5964828133583069	1.3684104681015015
FGFR1OP2		0.27700310945510864	0.19511725008487701	0.5260595083236694	0.26884952187538147	-0.3501567244529724	-0.37973201274871826	-0.5862098336219788	-0.4840408265590668	0.07018190622329712	-0.050926998257637024	-0.16286636888980865	-0.24482087790966034	0.010036219842731953	-0.14027084410190582
FGFR3		-0.6988497972488403	1.0392529964447021	0.12264382094144821	-1.2081774473190308	-0.11560023576021194	0.7865425944328308	0.47004732489585876	0.7672677040100098	-0.40619930624961853	0.8411322832107544	-0.1142067089676857	0.27554601430892944	1.4148404598236084	0.9196251630783081
FGFRL1		-1.1130144596099854	-1.0690006017684937	-1.0328290462493896	-1.25492262840271	-0.028734304010868073	-1.273187518119812	-0.5002188086509705	-0.623400092124939	-1.2665643692016602	-0.5977485179901123	-0.7110006809234619	-1.1948984861373901	-0.5201238393783569	-0.2444119155406952
FH		0.10427691787481308	0.5490719079971313	-0.11347822099924088	0.08073581010103226	-0.6202227473258972	-0.38314253091812134	-0.6155182123184204	-1.0598763227462769	-0.5405800938606262	-0.291080117225647	-0.33350834250450134	-0.6372336745262146	-0.36683863401412964	-0.21739350259304047
FKBP3		0.34605327248573303	0.49373582005500793	0.08636301010847092	0.3398379385471344	-0.6136770248413086	-0.19305111467838287	-0.7831000685691833	-0.6516736745834351	-0.39148879051208496	-0.0198491420596838	-0.117674820125103	-0.3151175081729889	0.36260733008384705	-0.30888426303863525
FKSG30		0.5828725695610046	0.16522333025932312	0.2335113137960434	0.8615003228187561	-0.5117514133453369	0.18735945224761963	-0.5621488094329834	-0.40728890895843506	0.384845495223999	-0.27920374274253845	0.38773584365844727	-0.06858255714178085	-0.3864658772945404	0.06176520511507988
FKTN		0.8254621028900146	0.9427551627159119	0.2313985973596573	1.0844060182571411	0.5213600397109985	0.08428206294775009	-0.37120047211647034	0.5983452796936035	0.051748163998126984	0.11743203550577164	0.16954314708709717	0.1220877543091774	-0.44717440009117126	0.4620271921157837
FLI1		1.5149205923080444	1.0491572618484497	0.819086492061615	0.24145197868347168	-0.24929851293563843	-0.08735907822847366	-0.23455066978931427	-0.23056946694850922	0.7451156973838806	0.12420099228620529	0.35275155305862427	0.4475003182888031	0.5668174028396606	0.2828948497772217
FLJ25363		0.9790247678756714	1.0454275608062744	0.2760617733001709	0.758790910243988	0.6023662090301514	-0.37246468663215637	-0.1585642695426941	0.8652715682983398	0.005629034712910652	0.032577112317085266	0.06068667396903038	0.34655794501304626	-0.3764690160751343	0.2011612355709076
FLJ31306		0.4871552884578705	0.6560155153274536	0.11651420593261719	0.3132476210594177	-0.1664876788854599	-0.27741140127182007	-0.6492413878440857	-0.5969319939613342	0.11607356369495392	-0.06338927894830704	0.05477222427725792	0.013969892635941505	-0.3038886785507202	-0.059870630502700806
FLJ35390		1.2719528675079346	1.2359333038330078	0.6213785409927368	1.1218113899230957	0.2907354235649109	-0.12536337971687317	-0.39206361770629883	0.8627529740333557	0.014868293888866901	0.1402214914560318	0.09023136645555496	0.24657782912254333	-0.08519607782363892	0.35647329688072205
FLJ36131		1.2465101480484009	1.1805660724639893	0.6849760413169861	1.3178322315216064	0.9322771430015564	0.0017802289221435785	-0.8332870602607727	0.47087395191192627	0.4377509355545044	0.14352650940418243	0.3224743604660034	0.5869851112365723	0.36266425251960754	0.7285646796226501
FLJ40722		1.0221465826034546	0.8264613747596741	0.33759424090385437	0.8712064623832703	0.4492429792881012	-0.33854940533638	-0.5580508708953857	0.6551424264907837	0.04885870963335037	0.03714523836970329	0.10096536576747894	0.370811402797699	-0.28560277819633484	0.2343640774488449
FLJ41603		0.20102761685848236	0.07604716718196869	1.5912401676177979	0.3626403212547302	-0.26709723472595215	-0.29448202252388	-0.21668405830860138	0.43431082367897034	0.2401290237903595	-0.18884311616420746	-0.11382223665714264	0.10579904168844223	1.3473351001739502	0.0422210767865181
FLJ43681		0.5407615303993225	0.9071890115737915	1.2638859748840332	0.5996763110160828	-1.790356993675232	-1.225937843322754	-1.5722585916519165	-1.3098832368850708	-0.36521008610725403	-0.08608295768499374	-0.41959822177886963	-0.2916248142719269	0.21489843726158142	-0.4661731719970703
FOS		1.491043210029602	1.0369375944137573	-0.15313872694969177	1.4510571956634521	1.990479826927185	1.9504799842834473	1.491043210029602	1.738832712173462	1.913411021232605	1.5481113195419312	2.005511522293091	1.835322618484497	1.0757288932800293	1.878099799156189
FOSB		2.0231056213378906	1.1722713708877563	-0.1971909999847412	1.922349214553833	2.964329242706299	2.301649570465088	2.3121702671051025	2.9836997985839844	3.058321237564087	2.8364651203155518	1.6673282384872437	2.772115468978882	1.0143221616744995	3.23068904876709
FOXC1		-0.6827539205551147	-0.4404083788394928	-0.028232837095856667	-1.5659363269805908	-0.40341871976852417	0.4412841498851776	0.9455495476722717	1.6024354696273804	0.3319445252418518	0.28291675448417664	-0.7802911400794983	1.3423006534576416	1.2131118774414062	0.17100323736667633
FOXO3		-0.4441944360733032	-0.5513526201248169	-0.14654187858104706	-0.28819629549980164	0.30866557359695435	0.2375771701335907	0.517634391784668	0.6045414805412292	0.46705880761146545	0.03253046050667763	-0.07118125259876251	0.2187739908695221	-0.2784307301044464	0.8525308966636658
FRG1		0.16991950571537018	0.41908010840415955	0.4248911738395691	0.33347561955451965	-0.6373773217201233	-0.6547989249229431	-0.169083371758461	-0.7159151434898376	-0.009614718146622181	-0.2874775230884552	-0.16034361720085144	-0.1679849624633789	-0.3975978195667267	-0.020067188888788223
FRZB		-0.3049978017807007	-0.3713949918746948	0.20351603627204895	0.043044280260801315	3.0176424980163574	-0.03315039724111557	0.7734810709953308	0.42778918147087097	0.38928353786468506	-0.29463908076286316	0.21599701046943665	0.44381752610206604	0.6481702327728271	0.3263667821884155
FSTL1		-1.2035022974014282	-0.606998085975647	-1.0591169595718384	-1.173628807067871	-0.6276974678039551	-0.395590215921402	0.5516633987426758	-0.1356060653924942	-0.13476379215717316	0.34701067209243774	-0.45530393719673157	0.18048657476902008	-0.8873986601829529	0.1758788675069809
FTH1		1.0988997220993042	0.6307808756828308	0.8581581711769104	0.452153742313385	-0.20137977600097656	0.2243194729089737	-0.9137590527534485	0.4778938889503479	0.9185202121734619	0.11936181038618088	0.3849910795688629	0.5128982663154602	1.321381688117981	0.6460824608802795
FTHL11		1.4636262655258179	1.4669382572174072	1.7178069353103638	1.4075469970703125	-1.022018551826477	-1.097324252128601	-1.5329277515411377	-0.5050307512283325	0.48095595836639404	0.024061933159828186	0.08088333159685135	0.5068629384040833	0.7299502491950989	0.22335107624530792
FTHL12		1.2158620357513428	1.3203091621398926	1.573258399963379	1.3203091621398926	-1.0490814447402954	-0.8298587203025818	-1.4017125368118286	-0.30561453104019165	0.7004418969154358	0.13131730258464813	0.3708514869213104	0.7345368266105652	1.069802165031433	0.7299267053604126
FTHL2		1.5551143884658813	1.486462950706482	1.687173843383789	1.3757240772247314	-0.9735391139984131	-1.0247591733932495	-1.4496378898620605	-0.371155321598053	0.5513532757759094	0.2778196930885315	0.1650698333978653	0.42752593755722046	1.000056505203247	0.609576404094696
FTHL3		1.2063623666763306	1.366507649421692	1.5585520267486572	1.170998454093933	-0.6290717124938965	-0.6599987149238586	-1.0097569227218628	0.0433243103325367	0.812542200088501	0.14314758777618408	-0.024571748450398445	0.7167091369628906	1.163334846496582	0.5825223326683044
FTHL8		1.5912460088729858	1.4971973896026611	1.6869395971298218	1.4685407876968384	-1.232932209968567	-1.1111284494400024	-1.9105992317199707	-0.9019473791122437	0.43295496702194214	-0.1929047405719757	0.14063195884227753	0.44914010167121887	1.1112512350082397	0.5506836771965027
FZD4		0.05202993005514145	-0.21197174489498138	-0.08878354728221893	-0.5383128523826599	-0.3411053419113159	0.5299885272979736	0.862180769443512	1.0279947519302368	0.8249732851982117	0.21666169166564941	0.2197371870279312	1.19527268409729	0.41802388429641724	0.6289989352226257
GADD45A		-0.8257705569267273	-0.2620178163051605	-0.5695631504058838	-0.764102578163147	-0.9390456676483154	0.1686769723892212	-0.19185395538806915	0.6691776514053345	-0.6520115733146667	0.46285197138786316	0.005527290515601635	-0.23831406235694885	-0.4402408301830292	0.5103651285171509
GADD45B		0.44660112261772156	1.0398125648498535	-0.6922771334648132	1.3861163854599	1.337350606918335	1.6470956802368164	0.4796760380268097	2.599825620651245	2.4537529945373535	1.624908685684204	1.1779221296310425	2.2443668842315674	0.2662011384963989	2.1051714420318604
GAL3ST4		2.1966969966888428	0.8581730723381042	-0.1701238602399826	1.2762715816497803	-0.47644877433776855	0.6051571369171143	-0.20635651051998138	0.26607826352119446	1.4095797538757324	-0.10662999749183655	1.4405934810638428	0.9308496117591858	-0.38041675090789795	0.5419080853462219
GALNTL4		-0.7658754587173462	-0.09210069477558136	-0.2945886254310608	-0.581158459186554	-0.5423393845558167	0.09843501448631287	0.6497030258178711	0.8848189115524292	0.24364173412322998	0.48775285482406616	-0.26827478408813477	1.0963579416275024	0.9390628337860107	0.3206673264503479
GAPDHL6		0.2972046136856079	-0.7844457626342773	0.9454503059387207	1.4368867874145508	-0.31079989671707153	-0.12838411331176758	-0.02980024553835392	-0.3326500952243805	-0.6775872111320496	-0.6006336808204651	0.015030501410365105	-0.6942031979560852	0.22880084812641144	-0.7164449691772461
GDF15		-1.3313502073287964	-0.6765127778053284	-1.2995312213897705	-1.2301452159881592	-1.3074915409088135	-0.8449962735176086	-0.8955077528953552	-0.5321356058120728	-1.0638587474822998	-0.2120371013879776	-1.1632554531097412	-1.0586928129196167	-1.5347673892974854	0.25150248408317566
GIMAP4		2.826322555541992	1.9427036046981812	1.3939000368118286	1.3686381578445435	0.16823554039001465	0.7213340997695923	1.3736711740493774	1.1040785312652588	1.8870306015014648	1.1282546520233154	2.306497097015381	2.0943875312805176	1.7598224878311157	1.3621817827224731
GIMAP8		2.241955518722534	1.1374962329864502	1.0000059604644775	0.3667536675930023	-0.20075291395187378	0.1648872345685959	0.6753832101821899	0.6043100953102112	1.0350184440612793	0.46454042196273804	1.231246829032898	1.3000646829605103	1.2782104015350342	0.6167790293693542
GLDN		2.7325503826141357	0.8435505032539368	1.8142268657684326	2.5937767028808594	-0.046200599521398544	1.7072780132293701	0.7992289066314697	2.4683661460876465	1.6531822681427002	0.7629936337471008	2.9961564540863037	3.1542434692382812	2.1685376167297363	3.0834250450134277
GLS		0.5532504916191101	-0.01174211222678423	0.7072760462760925	-0.3277292549610138	-0.7148149013519287	-0.6921212077140808	-0.6629160046577454	-0.5689055919647217	0.3006734848022461	-0.1234889104962349	0.018098436295986176	-0.08824252337217331	0.6063863039016724	-0.012037998996675014
GLT25D2		-1.2210263013839722	-1.3436185121536255	-1.136672854423523	-0.46815434098243713	-0.9016671180725098	-0.3612785041332245	-0.5840651392936707	-0.5910605192184448	-0.47079524397850037	-0.4408243000507355	-1.3242499828338623	-1.02961003780365	-0.56025230884552	0.7802600860595703
GMFB		0.530860185623169	-0.15674492716789246	1.3810679912567139	0.5765663981437683	0.012058558873832226	0.24999620020389557	-0.4969238042831421	-0.18947041034698486	0.2537384331226349	-0.17563626170158386	0.3898940682411194	0.25842034816741943	1.4616029262542725	0.16892677545547485
GMFG		2.558093786239624	2.0893259048461914	0.9920455813407898	1.7678478956222534	0.15079782903194427	0.2306886464357376	-0.06707291305065155	0.9145199060440063	2.2465686798095703	1.2599056959152222	1.8704277276992798	1.8258278369903564	0.8663309216499329	1.4447760581970215
GNA11		-0.9537172913551331	-0.4964416027069092	-0.06876961141824722	-0.38515082001686096	0.7279318571090698	0.6443269848823547	0.3102550506591797	0.25167039036750793	-0.682279646396637	0.19620275497436523	-0.4285353422164917	-0.26954057812690735	0.5802226662635803	0.47818875312805176
GNG11		-1.026276707649231	-1.0574110746383667	-0.3521866202354431	-2.565830707550049	-2.755101442337036	-0.6740065217018127	0.14820894598960876	0.1664474755525589	-0.2820538878440857	-0.8490743041038513	-1.078185796737671	0.16139285266399384	0.4447184205055237	-0.6512660384178162
GNL3L		0.029279278591275215	-0.04109152406454086	-0.7429631352424622	-0.4636588394641876	0.3289247453212738	-0.24897147715091705	-0.13420763611793518	-0.3287310302257538	0.3748345971107483	0.586199939250946	0.5065047740936279	0.4953160285949707	0.03188209608197212	0.4008071720600128
GPR1		0.9465802907943726	0.7194675207138062	0.4002905786037445	1.3280304670333862	0.6323212385177612	-0.5506008863449097	-0.6352317333221436	0.7000230550765991	0.01503815595060587	0.1894407570362091	0.5213214159011841	0.820625901222229	-0.6834689974784851	0.8030543327331543
GPR116		0.709177553653717	0.7154415845870972	1.8409688472747803	-0.37046104669570923	-0.5544556975364685	1.6782535314559937	2.551454544067383	2.815507650375366	1.9816648960113525	1.2632445096969604	1.0212035179138184	2.3820571899414062	2.8034920692443848	2.031172752380371
GPR172A		-0.34455618262290955	-0.40154075622558594	-0.8060506582260132	-0.08758211135864258	0.19886256754398346	0.1809139847755432	0.21215948462486267	0.03291483223438263	-0.04361288994550705	-0.08318810909986496	0.20498931407928467	0.07386606186628342	-0.3497861325740814	0.03248894214630127
GPR177		-1.07084321975708	-0.6914600133895874	-0.3734104633331299	-1.005109429359436	-0.9053619503974915	0.3181364834308624	1.0437012910842896	0.008505670353770256	-1.1910489797592163	-0.06738340109586716	-0.5917889475822449	-0.8240889310836792	-1.072623372077942	0.08962994068861008
GPR56		-0.8426463603973389	-0.1982513666152954	-0.7355697154998779	-0.6398487687110901	0.42247188091278076	0.4323153793811798	0.5614559650421143	0.8575011491775513	-0.08018257468938828	0.4488086998462677	0.2585473954677582	0.2547594904899597	-0.44545796513557434	0.4466278851032257
GPR65		1.5438975095748901	0.4840777814388275	0.16803792119026184	1.0975958108901978	-0.2944994866847992	-0.006092628929764032	-0.17872953414916992	0.08720142394304276	0.9960604906082153	0.08853292465209961	0.9491685628890991	0.9763355851173401	-0.2048894315958023	0.23220528662204742
GPR98		-0.18355132639408112	-0.49008500576019287	-0.19536733627319336	-0.6011663675308228	-0.08378780633211136	-0.2821001410484314	0.7210909128189087	0.17498891055583954	-0.4383015036582947	-0.15375730395317078	0.5304516553878784	0.2378002107143402	0.1714736819267273	0.05799894779920578
GRASP		0.5805881023406982	-0.4944069981575012	-0.29829198122024536	-0.10026056319475174	1.0336997509002686	-0.0032901668455451727	-0.16599822044372559	0.6687020659446716	1.8352817296981812	0.5024411082267761	0.2833503782749176	1.2332926988601685	-0.1687428206205368	0.991397500038147
GSTK1		0.10850568860769272	-0.09104903042316437	-0.7681413888931274	-0.008320435881614685	1.3757014274597168	0.46996045112609863	0.05393599718809128	0.4139418303966522	0.49395838379859924	0.04934650659561157	0.5290999412536621	0.4012787342071533	-0.28965550661087036	0.33868855237960815
GTF2F1		-0.2476348727941513	-0.1650928258895874	-0.5037399530410767	-0.5310699343681335	-0.23849190771579742	0.060120560228824615	0.09857923537492752	0.4493263065814972	0.24312487244606018	0.693703293800354	0.1414729356765747	0.35055050253868103	0.15765684843063354	0.506392240524292
H19		2.295877695083618	-0.3494287133216858	1.5867947340011597	0.5902361273765564	1.3874914646148682	0.17117834091186523	2.8134756088256836	0.5339322686195374	-1.1310826539993286	0.06755427271127701	1.5540152788162231	-1.1415129899978638	-1.240864872932434	-0.8173984885215759
H2AFY2		0.4873008728027344	0.55743807554245	1.0360082387924194	0.4201836585998535	-0.15955425798892975	-0.17833584547042847	1.6304917335510254	-0.5029184222221375	0.24062186479568481	0.7116329073905945	0.18006926774978638	-0.1416729986667633	0.2226395308971405	-0.15218456089496613
H2AFZ		-0.8630293607711792	-0.8370890617370605	-0.34752967953681946	-0.3580676317214966	0.12342241406440735	0.026493249461054802	0.7607058882713318	-0.38799992203712463	-0.4045499563217163	-0.5530373454093933	-0.14066380262374878	-0.43316343426704407	-0.8850108981132507	-0.6025528311729431
HAMP		3.619274854660034	2.369227409362793	1.5181599855422974	3.294106960296631	-0.322580486536026	2.1418309211730957	1.2786551713943481	2.555877208709717	3.5246551036834717	2.322932481765747	3.212273359298706	3.278184413909912	2.186819314956665	1.9140681028366089
HAVCR2		3.4624714851379395	2.3337950706481934	1.6240164041519165	2.790524959564209	0.89882493019104	1.8948540687561035	1.0865706205368042	2.1461844444274902	3.2082080841064453	2.122235059738159	3.2617998123168945	2.741476535797119	1.7077546119689941	2.5685830116271973
HBA1		-0.537437379360199	-0.3112964630126953	0.3053310513496399	-0.5054367184638977	0.47868481278419495	0.7587794661521912	0.854531466960907	0.8573536276817322	-0.06745818257331848	1.1654714345932007	-0.4229414463043213	1.9210940599441528	5.170114040374756	-0.1896584928035736
HBA2		-0.637410044670105	-0.8041671514511108	0.6161156296730042	-0.4016180634498596	0.5965010523796082	1.5136072635650635	2.8874683380126953	1.562775731086731	0.4726483225822449	1.9677187204360962	-0.5138130187988281	2.537997007369995	5.38239049911499	0.9942842125892639
HBB		-0.7801381349563599	-0.6526046991348267	1.133876919746399	-0.3658744990825653	1.0475493669509888	1.9255200624465942	1.7200169563293457	1.844390869140625	0.15639463067054749	2.331291675567627	-0.6712253093719482	2.6998443603515625	5.987013816833496	-0.017728615552186966
HBEGF		1.1539199352264404	-0.32957813143730164	-1.166804552078247	0.8222296833992004	0.7635658979415894	0.3576336205005646	-0.21625946462154388	1.7132227420806885	1.8620377779006958	1.0577807426452637	1.1663728952407837	1.9786173105239868	-0.09487886726856232	1.3542804718017578
HEBP2		0.892943799495697	0.6765984296798706	0.6808293461799622	0.14801810681819916	-1.2606779336929321	-0.6512690186500549	-0.6264012455940247	-0.25651419162750244	0.10844074189662933	0.08705507218837738	0.007249562535434961	0.1241438165307045	0.14452803134918213	0.11931993812322617
HES5		-0.6025588512420654	-1.3061546087265015	-0.5304644703865051	-0.1825283169746399	3.163745403289795	1.2984509468078613	-0.4589180648326874	0.545475423336029	-0.9738097190856934	-1.358272671699524	-0.8684197068214417	-0.14540772140026093	0.23036493360996246	-1.0593018531799316
HEXDC		0.6362743377685547	0.07396250218153	-0.19634154438972473	0.6007367372512817	-0.3077838718891144	-0.05720379576086998	-0.5524862408638	-0.3096538484096527	-0.23776064813137054	-0.3158617317676544	-0.09616991132497787	-0.19454951584339142	-0.4965406358242035	-0.20500819385051727
HEY1		-1.449310302734375	0.41818875074386597	-0.44474706053733826	-0.22552035748958588	-0.05919808894395828	0.844262957572937	0.2117273062467575	0.4899323880672455	-0.6004561185836792	0.6278180480003357	-0.9059235453605652	0.04784458130598068	-0.5295612215995789	0.6984589695930481
HEYL		0.2630647122859955	-0.17688292264938354	0.14195598661899567	-0.1539827138185501	3.569549560546875	0.5855135321617126	1.3927483558654785	0.3611975610256195	0.8333891034126282	0.3683888018131256	0.0558120422065258	1.2163658142089844	0.5750762820243835	0.79813152551651
HIGD1B		0.49407628178596497	-0.1652107834815979	1.1260185241699219	-0.4590233564376831	-0.28396520018577576	1.1162116527557373	1.345592975616455	1.5580617189407349	1.1899882555007935	0.2977035343647003	0.37210848927497864	1.3879895210266113	2.1003448963165283	0.6314929127693176
HINT1		-0.8054963946342468	-0.5478024482727051	-0.5908805131912231	-0.9431542158126831	-0.2684725522994995	0.0072034746408462524	0.20224374532699585	-0.3036470115184784	-0.7779868841171265	0.04129844903945923	-0.18978939950466156	-0.6234527230262756	-0.20566494762897491	-0.5928336977958679
HIST1H1C		0.08447090536355972	0.6650738716125488	0.7888695001602173	-0.12571251392364502	-1.0531985759735107	-0.646350085735321	-0.2525584101676941	-0.5169979333877563	-0.1301996260881424	-0.09648776799440384	-0.01109349075704813	0.774011492729187	-0.1375267058610916	-1.3000084161758423
HIST1H2AC		-0.6743865609169006	-0.47863447666168213	-0.6553765535354614	-0.686089813709259	0.22110120952129364	-0.19457067549228668	0.08015716075897217	0.2524070143699646	-0.5115168690681458	-0.6178549528121948	-0.21021071076393127	0.00742248585447669	0.4658541679382324	-0.932834804058075
HIST1H4K		0.3735421299934387	0.2888525724411011	0.6452587246894836	1.591325283050537	0.257514089345932	1.504810094833374	0.2702929377555847	0.4801260530948639	-0.025662114843726158	-0.279445081949234	-0.020471496507525444	0.5265500545501709	-0.3040788769721985	-0.6837378144264221
HK2		0.9205451011657715	0.9385709166526794	1.0099141597747803	1.0435560941696167	-0.4137846827507019	-0.24760286509990692	0.09378407895565033	0.42563384771347046	1.492570161819458	0.17319051921367645	0.707970917224884	1.09086012840271	-0.3314732611179352	0.4066178500652313
HLA-DQB1		2.0660922527313232	-0.2956329584121704	-0.2754856050014496	1.7604196071624756	0.4092440903186798	0.9214674830436707	-0.17719224095344543	-0.48405468463897705	-0.20331519842147827	-0.4276135563850403	1.479939579963684	1.922029733657837	-0.23311565816402435	0.517536997795105
HLA-DRB6		2.859999418258667	2.2247114181518555	0.5249028205871582	1.5664364099502563	0.9316067695617676	0.27591028809547424	-0.8600175976753235	2.2792553901672363	2.396512508392334	1.2985855340957642	2.0231480598449707	2.8876118659973145	1.054328203201294	1.8655942678451538
HLA-G		1.3496744632720947	0.5408457517623901	-0.05570691078901291	0.3688167929649353	-0.21691353619098663	-0.3303314745426178	-0.1474568247795105	-0.1303960680961609	0.31335461139678955	-0.25441932678222656	0.5542088150978088	0.5226758718490601	-0.3951890766620636	0.3425864577293396
HMGB1L1		0.4313918650150299	0.7940512895584106	0.7947284579277039	0.45525047183036804	-0.9492731094360352	-0.5303782224655151	-0.6984148621559143	-0.9307262301445007	-0.6114782094955444	-0.01103744562715292	-0.26256734132766724	-0.5859124660491943	-0.33888185024261475	-0.35125023126602173
HMGB2		0.8963956832885742	0.71006178855896	0.758297860622406	0.6043779253959656	0.27476415038108826	-0.19579850137233734	0.21221061050891876	-0.4999711513519287	0.04348214343190193	-0.2868288457393646	-0.00786456186324358	0.03858799859881401	-0.9963009357452393	-0.6037402153015137
HNRNPA2B1		0.487245112657547	0.3433191776275635	-0.385622501373291	0.7354295253753662	-0.5530934929847717	-0.0819295272231102	-0.5445766448974609	-0.7578101754188538	-0.39771419763565063	-0.6271241903305054	0.016891393810510635	-0.3648035228252411	-1.1734949350357056	-0.46812114119529724
HNRNPH3		-0.08342928439378738	-0.3044901192188263	0.8267509937286377	-0.22929619252681732	-0.3891812860965729	-0.2643853724002838	-0.31681156158447266	-0.4751511812210083	-0.9429504871368408	-0.7701438069343567	-0.30194970965385437	-0.5771692991256714	0.8566227555274963	-0.5519441962242126
HNRPA1L-2		0.6685826182365417	0.7686943411827087	0.9861570596694946	0.03182922303676605	-0.5184489488601685	-0.8217155337333679	-0.9311966300010681	-0.883367657661438	-0.35444533824920654	-0.1383713036775589	-0.3211500942707062	-0.2570292055606842	-0.024899354204535484	-0.46598294377326965
HNRPC		0.547311544418335	0.962926983833313	0.4793347120285034	0.7153435349464417	-0.8385956883430481	-0.9179733991622925	-0.9142743945121765	-1.0992501974105835	-0.6737619042396545	-0.3313679099082947	-0.3222789168357849	-0.44596338272094727	-0.26808759570121765	-0.344237744808197
HNRPR		-0.4597571790218353	-0.5351583957672119	-0.20645062625408173	-0.3967363238334656	0.6721241474151611	0.7217102646827698	0.7136343121528625	0.36544325947761536	-0.4150807559490204	-0.35608935356140137	-0.13335871696472168	-0.39453592896461487	-0.3332720398902893	-0.14771978557109833
HOXA5		-0.6629622578620911	-0.6639241576194763	-1.3285967111587524	0.8180335164070129	1.5458053350448608	1.7127971649169922	-0.45350658893585205	-0.5466021299362183	-0.32250216603279114	-0.40576037764549255	0.09586402773857117	0.07573537528514862	-1.5816882848739624	-1.1687772274017334
HSPA1A		0.9814611673355103	0.3515419065952301	1.573869228363037	3.0683200359344482	-0.8736920356750488	-0.059763673692941666	-0.3513700067996979	0.208957701921463	-0.048737265169620514	-0.15807341039180756	0.3697367012500763	2.0008935928344727	0.4168420433998108	1.001746654510498
HSPA4		0.35875874757766724	0.42542263865470886	-0.21722885966300964	-0.021582361310720444	-0.5801467299461365	-0.50652676820755	-0.5654054284095764	-0.8217123746871948	-0.161734938621521	-0.12521976232528687	-0.11273009330034256	-0.19359876215457916	-0.700218677520752	-0.40261733531951904
HSPA6		1.602596402168274	1.175418496131897	0.18540512025356293	1.6573988199234009	-0.25691360235214233	-0.0742100179195404	-0.38720887899398804	0.495767742395401	1.6397583484649658	1.1475780010223389	0.89395672082901	2.3168222904205322	-0.5049107670783997	1.0444259643554688
HSPA7		1.5810465812683105	0.8175880908966064	0.2325577586889267	1.1838595867156982	-0.4231214225292206	-0.517364501953125	-0.387495219707489	-0.08515621721744537	0.8876863718032837	0.2882177531719208	0.2930608093738556	1.3424980640411377	0.0344623364508152	0.3969258964061737
HSPA8		-0.7520809769630432	-0.8666685223579407	-0.8161333799362183	-0.12381834536790848	-0.0280481968075037	0.3476608693599701	0.1485932618379593	-0.598381519317627	-0.09596080332994461	-0.3296870291233063	0.09073939174413681	-0.06382644176483154	-0.872989296913147	0.014953584410250187
HSPA9		-0.6796693801879883	-0.30524665117263794	-0.5663312077522278	-0.543297290802002	0.19698107242584229	0.021395359188318253	-0.01870780810713768	-0.19431699812412262	-0.5086191296577454	0.3707338869571686	-0.14750996232032776	-0.4286688268184662	-0.24394385516643524	0.033793315291404724
HSPB8		0.008964387699961662	0.8564290404319763	1.9610728025436401	-0.25923672318458557	-0.8704321384429932	-0.3470273017883301	2.903073909692466E-4	0.5370948910713196	-0.7082691192626953	0.3854430615901947	-0.6873307824134827	-0.30041804909706116	1.4644790887832642	0.22335535287857056
HSPE1		-0.05796346068382263	-0.24243445694446564	0.39507782459259033	0.18135492503643036	-0.4304084777832031	-0.22235451638698578	-0.2495010793209076	-0.855441689491272	-1.1147793531417847	-0.8986955285072327	-0.36139625310897827	-0.7560454607009888	-0.640207052230835	-0.9619951844215393
IBSP		0.1587023138999939	0.7835333347320557	0.8767931461334229	1.3909478187561035	-0.38512033224105835	0.16112567484378815	-0.10200239717960358	1.3489575386047363	0.7598764300346375	0.5516282916069031	0.24792425334453583	0.906276285648346	-0.3819234371185303	-0.2756490409374237
ICA1		0.7949199676513672	0.6707044243812561	0.23204416036605835	0.5362247824668884	0.07312021404504776	-0.48155713081359863	-0.27839186787605286	0.5483342409133911	0.15573488175868988	-0.06282787024974823	0.029015948995947838	0.11417292803525925	-0.3377358317375183	0.026639539748430252
ICAM3		0.1155056357383728	0.6778393983840942	-0.3344423174858093	-0.32587382197380066	0.5232649445533752	-0.011741633526980877	-0.008410586044192314	0.5169156789779663	1.473436951637268	0.9116061329841614	0.3277357518672943	0.9558917880058289	0.6326186656951904	0.718532145023346
ID1		-1.1478278636932373	0.137704998254776	-0.9816263914108276	-1.4501277208328247	-0.5172900557518005	-0.8973697423934937	-0.4400394558906555	-0.011471197940409184	-0.55669105052948	0.8961905241012573	-0.8183473348617554	-0.17884418368339539	0.5795081257820129	-0.37059667706489563
ID3		-0.7348191738128662	-0.24498631060123444	-0.34055453538894653	-1.478994369506836	-0.2308627814054489	-0.459090918302536	0.042541392147541046	0.3157256841659546	-1.2840173244476318	0.15139925479888916	0.22599263489246368	1.0902537107467651	-0.10362186282873154	-0.029179280623793602
IFI16		1.027312159538269	0.7053083777427673	0.12826856970787048	0.4831353724002838	-1.1726405620574951	-0.39827218651771545	0.45634591579437256	0.24670767784118652	0.26679977774620056	0.1224151998758316	0.6045673489570618	0.2673547863960266	-0.11742425709962845	-0.34757402539253235
IFI27		1.2499887943267822	0.6272160410881042	2.3230793476104736	-1.2478288412094116	-0.2796080410480499	1.8004684448242188	3.187803268432617	3.4268503189086914	1.8888167142868042	0.6936479210853577	1.1758203506469727	2.9133460521698	3.0593011379241943	1.3205565214157104
IFI27L2		0.4268765449523926	0.6756123900413513	0.48116934299468994	0.24200047552585602	-0.09765917807817459	-0.06654822081327438	-0.6665615439414978	-0.06654822081327438	0.015979262068867683	0.24200047552585602	0.2219247967004776	0.04752885177731514	0.5584354400634766	-0.09992475062608719
IFI44L		0.7760617136955261	-0.6691910028457642	0.8771083354949951	-0.63768070936203	0.09746506810188293	-0.458109050989151	1.849331259727478	2.1905829906463623	0.6750267744064331	-0.6593970060348511	1.0672690868377686	2.5414631366729736	0.8553867936134338	-0.4937274754047394
IFITM3		0.24459856748580933	0.991156816482544	0.9478294849395752	-1.7923535108566284	-0.19662494957447052	-0.0599367693066597	2.136850357055664	1.1805317401885986	0.20044364035129547	1.2833458185195923	0.607349693775177	1.5498590469360352	1.6994467973709106	0.32050326466560364
IFP38		0.6277002692222595	1.1865720748901367	0.7983238697052002	0.4587057828903198	-0.6932819485664368	-0.7607768774032593	-0.793300449848175	-0.44383376836776733	-0.14791761338710785	-0.23169253766536713	-0.25736552476882935	-0.31154170632362366	-0.43774643540382385	-0.7036311030387878
IGFBP2		-1.955471396446228	-0.37348857522010803	-0.3077002763748169	0.43818315863609314	0.8339007496833801	0.0954032763838768	1.206282138824463	-1.226822018623352	-0.8740590214729309	0.4752351939678192	-0.5047118067741394	-0.1695128232240677	-3.73335337638855	-0.02659684792160988
IGFBP3		-0.9097208380699158	-2.450446605682373	-0.16176070272922516	0.31069886684417725	-1.5401332378387451	0.9208855032920837	1.4795489311218262	1.3447669744491577	-1.2979220151901245	-2.101400136947632	0.9392119646072388	0.787074089050293	-2.036302328109741	1.95098078250885
IGFBP4		-0.5192265510559082	-0.16832809150218964	-0.6647421717643738	-0.4225815236568451	0.0695696771144867	0.4131830036640167	1.1547534465789795	0.17105479538440704	0.3331522047519684	0.40381357073783875	0.045449867844581604	0.9801117181777954	0.34574243426322937	0.3209509551525116
IGFBP7		0.25358033180236816	1.594752550125122	-0.30524736642837524	-0.9357935786247253	-1.663374423980713	1.381084680557251	1.909444808959961	1.5598211288452148	1.0916192531585693	2.2523252964019775	1.346269130706787	1.6240626573562622	0.7997771501541138	0.855790913105011
IL10		1.0995819568634033	1.038076400756836	0.316624253988266	1.0933326482772827	0.4164588749408722	-0.21134532988071442	-0.31398433446884155	0.8592259287834167	0.24507619440555573	0.16704075038433075	0.2605384886264801	0.3509671986103058	-0.5016632080078125	0.663086473941803
IL1B		1.6842975616455078	0.15815134346485138	0.024501672014594078	1.756535530090332	0.17208616435527802	0.97255539894104	0.11034363508224487	2.682622194290161	3.875972270965576	1.5580977201461792	2.1491239070892334	3.3033974170684814	0.8709113001823425	1.9558764696121216
IL6		0.6132230758666992	-0.8430930972099304	-0.808549165725708	0.7619203329086304	0.3544482886791229	0.6961948275566101	0.5844302177429199	3.3656086921691895	1.9873783588409424	0.8901117444038391	0.6559017896652222	1.676587462425232	-0.4452681541442871	1.0827972888946533
ILF2		-0.7679183483123779	-0.3833233714103699	-0.7745717167854309	-0.2624773383140564	0.5872904062271118	0.4058479070663452	0.039295561611652374	-0.24675533175468445	-0.3695824146270752	-0.02524065412580967	-0.17084535956382751	-0.37717780470848083	-0.8284327983856201	-0.28982895612716675
IMPA2		-0.16044314205646515	-0.42752206325531006	-0.5576634407043457	-0.6467810869216919	0.07297471910715103	-0.6146262288093567	-0.2532254457473755	-0.05612535774707794	0.7021248936653137	-0.054899025708436966	0.055196985602378845	0.46905550360679626	0.2079039067029953	0.019008370116353035
INA		0.1777089238166809	-0.4746416509151459	1.3320183753967285	1.4884862899780273	-0.08848864585161209	1.5875205993652344	0.07561659067869186	0.031712885946035385	-0.21476227045059204	-0.40071675181388855	-0.27134883403778076	-0.2489279806613922	1.6469049453735352	0.03063555434346199
ING2		-0.3563114404678345	-0.3336026668548584	-0.033525943756103516	-0.035746365785598755	0.3998088538646698	0.2860252559185028	0.7013393044471741	0.5543531775474548	0.2557923495769501	0.22499538958072662	0.11647076159715652	0.30860865116119385	-0.12961767613887787	0.11538995802402496
INTS3		-0.4456058144569397	0.20690535008907318	-0.6527954936027527	-0.6594535112380981	0.004825415555387735	0.2386648952960968	0.2647242248058319	0.056319862604141235	-0.10372819006443024	0.6256152987480164	-0.18757720291614532	-0.2860200107097626	-0.6303038597106934	0.21232593059539795
IRF2BP2		-0.2987222671508789	-0.14940562844276428	-0.23331962525844574	-0.2446254938840866	0.24251949787139893	0.05700663477182388	0.06478998064994812	0.8716495633125305	0.6501444578170776	0.440839946269989	0.05031900107860565	0.2176370769739151	-0.22182899713516235	0.3915902078151703
ISG15		0.4100557565689087	-0.7837594747543335	0.676033616065979	-0.06620428711175919	1.0599418878555298	0.22791442275047302	2.2021679878234863	2.013394832611084	0.4376034736633301	-0.240513414144516	0.9528976082801819	1.973242163658142	0.8231114149093628	0.30179813504219055
ITFG3		-0.6719990372657776	-0.40252089500427246	-0.9942078590393066	-0.25730228424072266	0.36099597811698914	0.14622381329536438	0.1995701938867569	-0.3279969394207001	-0.16414673626422882	0.05311382934451103	-0.47562167048454285	-0.15610991418361664	-1.024874210357666	0.13366414606571198
ITGB2		3.712005376815796	2.978926658630371	1.647256851196289	3.2183661460876465	2.2463808059692383	2.671769142150879	1.3514137268066406	3.141381025314331	3.6237051486968994	2.7675423622131348	3.6024556159973145	3.358790397644043	1.994230031967163	2.9871511459350586
ITGB4BP		-0.7241198420524597	0.07656945288181305	-1.090352177619934	-0.5249748826026917	0.63599693775177	0.24921248853206635	-0.32554754614830017	-0.025293312966823578	-0.07867569476366043	0.4024078845977783	-0.5154794454574585	-0.2001502364873886	-0.6517635583877563	0.2049683779478073
ITM2A		1.8443893194198608	0.8420678377151489	2.4084742069244385	0.0378064289689064	1.742329716682434	2.450972318649292	2.4890100955963135	3.0457186698913574	2.1418588161468506	1.0595444440841675	1.4833178520202637	2.169661045074463	2.267677068710327	1.8159072399139404
ITM2C		-0.5461687445640564	-0.991348922252655	0.17250090837478638	-0.5578674674034119	-0.13124775886535645	0.8204895257949829	0.8797757625579834	1.2896381616592407	-0.49870482087135315	-0.32844027876853943	-0.6333585381507874	-0.4310794770717621	1.0597344636917114	0.6059520244598389
ITPRIPL2		0.03747467324137688	-0.20944595336914062	-1.0022664070129395	-0.8083480596542358	-0.7117047905921936	2.0656996639445424E-4	0.11653300374746323	0.11826647073030472	0.7749325633049011	0.5762113928794861	1.0494967699050903	1.0275826454162598	0.15741537511348724	0.7390149235725403
JAG1		-0.7204759120941162	-0.2971491813659668	-0.9559271335601807	-0.5280991196632385	-0.3027772009372711	-0.19170847535133362	-0.05451059341430664	-0.4966438412666321	-0.49874046444892883	0.261180579662323	-0.3613279461860657	-0.20860758423805237	-0.537265419960022	0.12146883457899094
JMJD1A		0.31640511751174927	0.6397585272789001	0.7714064717292786	0.2543806731700897	-0.6529085636138916	-0.5390211939811707	-0.610396683216095	-0.33127978444099426	0.0019458407768979669	0.3016088008880615	-0.12834163010120392	-0.05225737765431404	-0.36654728651046753	-0.04164096340537071
JUN		-0.4321020841598511	0.4089677333831787	-1.0065115690231323	0.05961987376213074	1.25947904586792	0.8737577199935913	0.3931233584880829	0.9637930989265442	0.6149137020111084	1.0120291709899902	0.45736485719680786	0.6253672242164612	-0.17199768126010895	0.7465765476226807
JUNB		1.4537622928619385	0.5429384708404541	-0.555077075958252	0.38271623849868774	1.1299384832382202	0.9714936017990112	0.5205786824226379	1.5361616611480713	2.3018646240234375	1.6519560813903809	1.4488428831100464	2.1435837745666504	0.8155590891838074	1.644613265991211
JUND		-0.6181724667549133	-0.7725485563278198	-0.6500263810157776	-0.21842366456985474	0.3275819718837738	0.23710739612579346	0.13897272944450378	0.5437118411064148	0.3586973547935486	0.39317044615745544	-0.06069324165582657	0.4156882166862488	0.05634647235274315	1.068329930305481
KCNE1L		-0.22808097302913666	-0.3182224631309509	0.4680856466293335	-0.233022540807724	2.478059768676758	0.16171906888484955	0.5257949829101562	0.8843868970870972	-0.01959347352385521	-0.3925968408584595	0.06701827049255371	1.786902904510498	0.12249550968408585	0.23306357860565186
KCNK12		-0.009965900331735611	-0.16189716756343842	1.428053617477417	0.768390417098999	-0.2133643478155136	0.4072692096233368	0.21975399553775787	0.5706748366355896	0.048572808504104614	-0.2659289240837097	-0.18353277444839478	-0.10050128400325775	1.9231687784194946	0.23404018580913544
KCTD20		-0.14055585861206055	-0.9112504720687866	0.08762325346469879	-0.16232815384864807	0.7131675481796265	0.6319108009338379	0.744276762008667	0.77794349193573	0.38980787992477417	-0.6250330805778503	0.15868563950061798	0.3180939257144928	0.14142470061779022	0.42419156432151794
KDELR2		-0.3153918385505676	-0.6060987114906311	-0.8755380511283875	-0.43469101190567017	-0.4184061586856842	0.06599876284599304	0.16663886606693268	-0.5124730467796326	0.006664535962045193	-0.38002434372901917	0.2198694348335266	-0.21089696884155273	-1.2132810354232788	-0.12405208498239517
KHDRBS3		-1.4237453937530518	-0.8253422975540161	-0.20771358907222748	0.1997632086277008	1.6377551555633545	1.0132893323898315	-0.1553582400083542	0.18688397109508514	-1.182378888130188	-0.25289538502693176	-0.446342796087265	-0.1131688579916954	-0.33683687448501587	-0.04405274987220764
KIAA0247		1.3559798002243042	0.2611260712146759	-1.0194804668426514	0.308807909488678	0.5693848729133606	0.5252716541290283	-0.29861539602279663	1.0792709589004517	1.9127272367477417	0.4201886057853699	1.209713101387024	1.1294729709625244	-0.400628000497818	1.0974888801574707
KIAA0408		0.4429480731487274	0.3482810854911804	0.7234381437301636	0.3224031329154968	0.144329234957695	-0.3141910135746002	-0.38999152183532715	0.03079953044652939	-0.19385913014411926	-0.3083187937736511	-0.032693617045879364	0.38408538699150085	1.5335001945495605	0.13400055468082428
KIAA1598		1.1789541244506836	0.5253003239631653	2.693267345428467	0.9825661182403564	0.27122268080711365	0.5108814239501953	0.6241979598999023	1.4263814687728882	1.539793848991394	-0.05089922994375229	1.115404486656189	1.3743705749511719	3.254058599472046	1.3521572351455688
KIAA1731		0.3938763737678528	0.24736440181732178	-0.1434459686279297	0.6092011332511902	-0.3767023980617523	-0.2381286323070526	-0.37322381138801575	-0.7252027988433838	-0.0928054228425026	-0.0875871330499649	0.09096623957157135	-0.12937778234481812	0.01577611453831196	-0.04707920923829079
KIF1C		0.3296765387058258	-0.06568887084722519	2.20609450340271	-0.05035194754600525	-0.6080806255340576	-0.33067986369132996	-0.18148699402809143	0.19272537529468536	0.5100030303001404	-0.27222147583961487	0.01759558543562889	0.29464149475097656	2.044355630874634	0.12221716344356537
KLF13		-0.009627657011151314	-0.9200887680053711	0.1430349200963974	-0.07494410127401352	2.1730031967163086	0.5798537731170654	0.35234203934669495	0.8918775320053101	0.48928138613700867	-0.4436783790588379	0.2583923935890198	0.07817275077104568	0.6722568869590759	0.3907647728919983
KLF2		1.1165361404418945	-0.19037163257598877	0.911389946937561	0.8249287009239197	0.6138571500778198	1.1266242265701294	0.9132082462310791	1.7111150026321411	1.939185619354248	0.8527167439460754	0.9870737195014954	2.1046156883239746	0.8414220213890076	1.9065557718276978
KLF6		0.9970666766166687	0.424843966960907	-0.7271479964256287	0.936234176158905	0.4855901896953583	0.5220099091529846	0.4846649467945099	1.1728227138519287	2.0636191368103027	1.3059749603271484	1.3752021789550781	1.4445465803146362	-0.2908843755722046	1.6676125526428223
KLHL2		0.8759768009185791	-0.08801430463790894	1.6837291717529297	0.5564036965370178	-0.3886089026927948	-0.41009312868118286	-0.36893048882484436	-0.09166501462459564	0.30189961194992065	-0.40988466143608093	-0.02716672420501709	0.1586323082447052	1.1913814544677734	0.22264903783798218
KLHL21		-0.53529292345047	-0.43520668148994446	-0.5610843300819397	-0.5518441200256348	0.770456075668335	-0.27278590202331543	-0.20901505649089813	0.5916194319725037	-0.029899384826421738	-0.023071778938174248	-0.14448587596416473	0.010678096674382687	-0.31648746132850647	-0.1828545778989792
KLHL24		0.045444026589393616	0.18856000900268555	0.43720903992652893	0.42268455028533936	0.09255638718605042	-0.16732020676136017	-0.9189675450325012	-0.22412222623825073	-0.40417468547821045	-0.10578141361474991	-0.19482113420963287	-0.20338356494903564	-0.17241108417510986	-0.2511700987815857
KLRAQ1		0.7920814752578735	0.5664051175117493	0.620599091053009	0.48268136382102966	-0.039215270429849625	-0.12585663795471191	-0.1346912682056427	0.05995221808552742	0.2808173596858978	0.113857202231884	0.5505259037017822	0.3336620330810547	0.7057321667671204	0.1819828748703003
KPNA2		-0.027731088921427727	0.21758386492729187	-0.4306551516056061	0.1707761585712433	-0.5131136178970337	-0.2086973935365677	-0.6002657413482666	-0.7751052975654602	-0.6530560255050659	-0.5756187438964844	-0.1557444930076599	-0.7202257513999939	-0.9200031757354736	-0.7783501744270325
KPNA6		-0.5001053810119629	-0.23715294897556305	-0.46525198221206665	-0.659125804901123	0.1980784386396408	-0.16399919986724854	0.009738494642078876	-0.008822962641716003	0.1998974084854126	0.3602062463760376	0.0787753090262413	0.17454777657985687	-0.0630250871181488	0.3897072672843933
LAMA5		-1.541839599609375	-0.1179174855351448	-1.4832611083984375	-0.955150306224823	-1.1077219247817993	-0.30716386437416077	0.24552643299102783	-0.5482696890830994	-1.7904571294784546	0.1280495971441269	-0.5460985898971558	-0.718472421169281	-1.4034656286239624	-0.08853179961442947
LAMB2		-0.583432137966156	0.13687799870967865	-1.0227196216583252	-0.9678680896759033	-0.8327307105064392	-0.1430511176586151	0.24089550971984863	-0.04501760005950928	-0.5553104281425476	0.23329997062683105	-0.04151863977313042	0.11817025393247604	-0.21682943403720856	0.8772388696670532
LAMC1		-2.0140745639801025	-0.4613533616065979	-0.5074294805526733	-1.199925184249878	-1.2808786630630493	-0.8800850510597229	0.9304623603820801	-1.0817281007766724	-0.5262927412986755	-0.25718191266059875	-1.3615535497665405	-0.5139387249946594	-1.9712716341018677	-0.2614118456840515
LAMP1		-0.13854548335075378	-0.3495018482208252	-0.9923080205917358	-0.13023729622364044	0.29260316491127014	0.22955267131328583	0.26476019620895386	0.22080424427986145	0.3797003924846649	0.049499113112688065	0.1331149935722351	-0.06442047655582428	-0.8299615979194641	0.37676310539245605
LAPTM4A		0.3697880804538727	0.22362054884433746	0.34575825929641724	-0.058826059103012085	-0.9804131388664246	-0.7226725220680237	-0.30055537819862366	-0.09857505559921265	-0.06636636704206467	-0.25816598534584045	-0.10167723149061203	0.012271557003259659	0.16145837306976318	-0.176938995718956
LAPTM4B		-1.4248429536819458	-1.263625979423523	-0.28850769996643066	0.3739790618419647	0.8299281597137451	0.5188601613044739	1.3810460567474365	-0.6779061555862427	-1.162717342376709	-0.6707286834716797	-0.552181601524353	-0.9353041052818298	-1.4476242065429688	-0.65347820520401
LARP4		0.16598603129386902	0.14169053733348846	0.13124176859855652	0.34483709931373596	-0.6321061253547668	-0.5295522212982178	-0.5968795418739319	-0.5363116264343262	-0.41982269287109375	-0.07633551210165024	-0.1435634046792984	-0.3063809275627136	-0.21702617406845093	-0.2320229858160019
LASS6		-0.658560037612915	-0.22476020455360413	-0.5423778295516968	0.0389704555273056	0.7271718382835388	0.1557673215866089	0.19139249622821808	0.016443971544504166	-0.08023694902658463	0.2559189200401306	-0.18627849221229553	-0.2139798104763031	-0.8916639089584351	0.6159794330596924
LAT1-3TM		0.025898434221744537	-0.1697361171245575	-0.4413045644760132	-0.05280226469039917	0.7486071586608887	-0.023660633713006973	0.0018521581077948213	0.6986715793609619	1.0757529735565186	0.45502737164497375	-0.014197138138115406	0.9241802096366882	0.2756235897541046	0.48095327615737915
LDLR		-2.344904661178589	-1.4360418319702148	-1.683410882949829	-2.318784713745117	-1.5242596864700317	-0.9856171607971191	-0.873489260673523	0.19387751817703247	-1.196995496749878	-0.44322121143341064	-2.0373401641845703	-1.1902692317962646	-1.2647144794464111	-0.7123414278030396
LDLRAD3		-0.6248785257339478	-0.33135470747947693	-0.7081137895584106	-0.2610149085521698	-0.22578801214694977	0.05560534819960594	0.013164383359253407	-0.07562597095966339	-0.2239217609167099	0.8202028274536133	-0.03036658465862274	-0.24750575423240662	-0.4676840007305145	0.07881808280944824
LEP		1.1597977876663208	1.226633906364441	0.2723596394062042	1.0518776178359985	-0.3329005539417267	-0.713880181312561	-0.8458498120307922	0.0486600361764431	0.3187817931175232	0.003507355460897088	0.1692560464143753	0.5086706280708313	-0.12402982264757156	0.5763663053512573
LEPROT		-0.32194918394088745	-0.12853559851646423	-0.5812739133834839	-0.12243642657995224	0.08896341919898987	0.11176224797964096	-0.290205717086792	0.5063288807868958	0.4170536994934082	0.5120524168014526	0.011489508673548698	0.4314614236354828	0.5964810252189636	0.3954686224460602
LFNG		-0.44324201345443726	0.4508914649486542	-0.7556795477867126	-0.11786869168281555	-0.2109946608543396	1.3361544609069824	-0.36787018179893494	0.5411174893379211	-0.13483577966690063	0.4896271526813507	0.2303909808397293	0.18165937066078186	-0.5853750705718994	0.9150430560112
LGALS3		0.12989647686481476	2.038254499435425	-0.3034285008907318	-0.08791668713092804	-1.5613902807235718	-1.446876049041748	-1.4653509855270386	-1.265529990196228	-0.5229184031486511	1.2686446905136108	-0.28860121965408325	-0.7806615233421326	-0.386395126581192	0.6034071445465088
LGMN		1.606703758239746	0.26576876640319824	-0.814993679523468	0.6449242830276489	1.1206163167953491	0.3316440284252167	-0.6436467170715332	1.20108962059021	2.023711681365967	0.7420292496681213	1.4390491247177124	1.6985894441604614	0.33457422256469727	2.1178510189056396
LHPP		1.5594104528427124	0.2977583408355713	2.8862032890319824	2.2078359127044678	1.346054196357727	1.540034294128418	0.420116662979126	1.682395577430725	1.6635597944259644	0.12631912529468536	1.1238306760787964	1.491659164428711	3.3767921924591064	1.1302151679992676
LILRB1		0.8736376762390137	0.8698683381080627	0.2307327389717102	0.9466358423233032	0.3228607475757599	0.2725856602191925	-0.22531758248806	0.971435010433197	0.09988381713628769	-0.1317882537841797	0.23930920660495758	0.14586466550827026	-0.4951886832714081	0.3659372627735138
LIMA1		-1.3020540475845337	-0.948028564453125	-0.29114606976509094	-0.08340359479188919	0.3617970049381256	0.01873570680618286	0.3250349760055542	-0.10784223675727844	-0.9965804219245911	-0.2968390882015228	-0.2984025478363037	-0.9688533544540405	-1.0222108364105225	-0.18964213132858276
LIME1		0.09040819853544235	0.9551743865013123	-0.22385276854038239	0.14168141782283783	-0.11382021009922028	-0.11759167164564133	-0.46740779280662537	-0.5478307604789734	-0.13962364196777344	0.17267660796642303	-0.3550836145877838	-0.7608523964881897	-0.8813515305519104	-0.08568863570690155
LIMS1		0.9114484786987305	0.2716125547885895	0.20700451731681824	0.4338541328907013	-0.4564609229564667	-0.41280195116996765	-0.44127771258354187	-0.16965419054031372	0.49378591775894165	-0.19980262219905853	0.5321916937828064	0.2695610523223877	-0.18456034362316132	0.22707846760749817
LIPA		0.8734779953956604	0.08169596642255783	-0.1334727704524994	0.34123656153678894	0.908719539642334	0.015196617692708969	-0.03758604824542999	1.1889142990112305	1.9133522510528564	0.06370046734809875	1.3068645000457764	0.7999804019927979	0.31348535418510437	1.7626144886016846
LITAF		0.23051096498966217	-0.5799052119255066	-0.09652760624885559	0.45510366559028625	0.016250191256403923	0.306873083114624	-0.030924612656235695	0.842988133430481	1.6728365421295166	0.49216794967651367	1.0363225936889648	1.077000379562378	0.3040573298931122	1.0962787866592407
LLPH		0.6057581305503845	0.7812803387641907	0.22450974583625793	0.45034247636795044	-0.20987099409103394	-0.12961183488368988	-0.2127722203731537	0.48271408677101135	-0.21707256138324738	-0.07409927248954773	-0.3807331323623657	-0.14081725478172302	-0.22201289236545563	-0.26245659589767456
LOC100008589		1.3590002059936523	1.0576480627059937	2.386415958404541	0.7545865178108215	-3.3873422145843506	-1.7657138109207153	0.48212283849716187	-1.489951491355896	0.16250811517238617	1.0290776491165161	0.9339597225189209	0.2491820752620697	1.7940315008163452	0.8183404207229614
LOC100127918		-0.023801054805517197	0.047259341925382614	0.8318066596984863	0.11733097583055496	-0.5407046675682068	-0.39569705724716187	-0.22698159515857697	-0.3165920078754425	-0.3061615824699402	-0.4898887276649475	-0.3042506277561188	-0.33637142181396484	-0.12891311943531036	-0.5620679259300232
LOC100127975		0.9215909242630005	0.7629542350769043	0.35221385955810547	0.8041009306907654	0.8033272624015808	-0.5688155889511108	-0.9026902914047241	0.1673620343208313	0.13449393212795258	0.15803645551204681	0.1935378909111023	0.47688090801239014	-0.12762451171875	0.47183477878570557
LOC100128060		0.7228012681007385	0.6697208881378174	1.0393728017807007	0.4841369390487671	-0.9242801070213318	-0.5865201354026794	-0.9894875288009644	-0.6879738569259644	-0.5538142919540405	-0.5264648199081421	-0.5500059127807617	-0.6768606305122375	-0.26020851731300354	-0.7044619917869568
LOC100128062		1.1089239120483398	0.8675371408462524	0.2500770390033722	1.1472632884979248	0.29210251569747925	-0.2523716390132904	-0.570530354976654	0.5116704106330872	0.049595993012189865	-0.04843226820230484	0.4512247145175934	0.35031673312187195	-0.4828810691833496	0.545872688293457
LOC100128098		1.1778713464736938	1.0484278202056885	0.43546733260154724	1.0383875370025635	0.7591782212257385	-0.43776819109916687	-0.817306399345398	0.2803608477115631	0.5199548602104187	0.24416880309581757	0.42252737283706665	0.895656406879425	0.2873166501522064	0.906545102596283
LOC100128410		0.21181745827198029	0.4855995178222656	0.6600989103317261	0.3104932904243469	-0.9120888113975525	-1.0899207592010498	-1.3290802240371704	-1.3208472728729248	-0.24788372218608856	-0.2024288773536682	-0.11630556732416153	-0.37662258744239807	-0.5018386840820312	-0.3303684592247009
LOC100128460		0.7280758619308472	0.6282652616500854	-0.13623563945293427	0.6288869976997375	-0.01874791830778122	-0.2860265076160431	-0.491773784160614	-0.10551457107067108	-0.2219475954771042	-0.007459115236997604	0.125168576836586	-0.10328970849514008	-0.4422392249107361	-0.07441046833992004
LOC100128775		0.26994094252586365	0.18533721566200256	0.18415550887584686	1.383730173110962	-0.5514103770256042	-0.22248230874538422	-0.7010244727134705	-0.5052176117897034	-0.46632373332977295	-0.37309595942497253	-0.3389919400215149	-0.3549562096595764	-0.39319050312042236	0.6912071704864502
LOC100128936		0.7695921659469604	0.6072999238967896	0.9825767874717712	0.21519389748573303	-0.6614513397216797	-0.7780832648277283	-0.706656813621521	-0.7786721587181091	0.08790676295757294	-0.1818898320198059	0.1916915327310562	-0.028760068118572235	0.18145987391471863	-0.49780237674713135
LOC100129028		1.9848275184631348	1.7807648181915283	1.8100751638412476	0.9720298647880554	-2.1474409103393555	-1.660831332206726	-1.6701847314834595	-1.6273480653762817	-0.09547345340251923	-0.1407625526189804	-0.14302799105644226	-0.09547345340251923	0.14305074512958527	-0.1825975924730301
LOC100129076		0.5393322110176086	-0.051748789846897125	1.7499679327011108	0.2539594769477844	-0.11570785939693451	0.3413141667842865	0.21765267848968506	0.3676844537258148	-0.0356549434363842	-0.47473812103271484	-0.1589926779270172	0.07652746886014938	1.951905369758606	0.47033897042274475
LOC100129094		0.5203469395637512	0.6850497722625732	0.12758612632751465	0.3008720874786377	-0.1958407461643219	-0.47956034541130066	-0.40480709075927734	-0.076852947473526	-0.09873344004154205	-0.10972888022661209	0.02857404202222824	0.1693413257598877	0.09583193808794022	0.1149151623249054
LOC100129211		0.7676219344139099	0.7997258901596069	0.5955010652542114	0.9955529570579529	1.0722297430038452	-0.20769116282463074	-0.796904981136322	0.25170984864234924	0.5082924962043762	0.1073012501001358	0.38371750712394714	0.7135857939720154	0.6083494424819946	0.8444892764091492
LOC100129379		1.4104740619659424	1.2270257472991943	1.5252944231033325	1.1161994934082031	-1.4232810735702515	-1.1073461771011353	-1.8763623237609863	-0.9126558899879456	0.1078963577747345	-0.03323046490550041	0.02663988433778286	0.05887332186102867	0.9175488948822021	0.2286926805973053
LOC100129502		1.2586535215377808	1.298535943031311	0.6055691838264465	1.0545634031295776	0.5567551255226135	-0.3847728967666626	-0.820355236530304	0.5989813208580017	0.30925342440605164	0.06720025092363358	0.20123587548732758	0.6240659952163696	0.22321347892284393	0.5411418080329895
LOC100129539		0.4923304617404938	0.4223066568374634	1.044463872909546	0.43809911608695984	0.1993848979473114	-0.34362542629241943	-0.41951343417167664	-0.16979347169399261	0.2745545506477356	0.03759731352329254	0.19639258086681366	0.4246169328689575	1.600043535232544	0.20623177289962769
LOC100129599		0.7667587399482727	0.7258374094963074	0.9259374737739563	0.5703520178794861	-0.7125791907310486	-0.5069678425788879	-0.8029109835624695	-0.5238767266273499	0.0882839560508728	-0.02373022586107254	-0.02373022586107254	0.186213418841362	0.43533557653427124	-0.1721619814634323
LOC100129657		0.6069896221160889	0.8564140200614929	1.19102144241333	0.5460877418518066	-0.926654577255249	-0.9217604398727417	-0.9278045296669006	-1.0048795938491821	-0.33856093883514404	-0.2569018304347992	-0.38841384649276733	-0.37202587723731995	-0.020461764186620712	-0.5379759073257446
LOC100129681		2.32609486579895	0.898979663848877	1.1283093690872192	0.45582446455955505	-0.7000225782394409	-0.829660177230835	-0.4272306561470032	-0.3949265480041504	0.7323428392410278	0.34182217717170715	1.537343978881836	1.3075835704803467	0.29753947257995605	0.18311388790607452
LOC100129685		-1.0016075372695923	-0.36601120233535767	0.23733092844486237	-1.1104975938796997	-1.5981180667877197	-1.5913026332855225	-0.7790217995643616	-1.1876940727233887	1.6564607620239258	1.6787086725234985	1.2516664266586304	1.1047781705856323	1.5929059982299805	0.9197003245353699
LOC100129742		1.427733063697815	1.396675944328308	1.8969805240631104	0.9606195688247681	-1.8293325901031494	-1.5051528215408325	-1.472270131111145	-1.6726564168930054	-0.1801864355802536	-0.28163519501686096	-0.1635904610157013	0.11733749508857727	0.32327935099601746	-0.3192426860332489
LOC100129759		-0.06334982067346573	0.7286481857299805	-0.0476795956492424	0.1457148641347885	-0.4960472285747528	-0.6026389002799988	-0.5673595070838928	-0.7773792147636414	-0.2998252511024475	-0.04784064739942551	-0.29239797592163086	-0.49526408314704895	-0.2877665162086487	-0.11022675782442093
LOC100129882		1.595258355140686	1.1837184429168701	1.290325403213501	0.1524437963962555	-1.018743872642517	-0.6698682904243469	-0.9456056952476501	-0.9106228947639465	-0.3863160014152527	-0.6073196530342102	-0.5874698162078857	-0.06574642658233643	0.417614609003067	-0.7894194722175598
LOC100129905		0.17133283615112305	-0.09425397217273712	-0.5552520751953125	0.5674137473106384	2.0558559894561768	-0.04883396998047829	-0.03625684976577759	0.30788400769233704	1.7899127006530762	0.9023471474647522	0.32292401790618896	1.1607813835144043	0.4120759069919586	1.6060007810592651
LOC100129907		0.3041132092475891	0.15937766432762146	-0.4969272315502167	-0.27262336015701294	1.2300423383712769	0.16799521446228027	-0.20962144434452057	0.7511030435562134	1.2476593255996704	0.8256911635398865	0.04128861799836159	1.0372014045715332	-0.15968860685825348	0.49966558814048767
LOC100130053		1.2045843601226807	1.2897226810455322	0.5769729614257812	1.325350046157837	0.3825286626815796	-0.20686694979667664	-0.1574433147907257	1.1494218111038208	0.3825286626815796	0.3172149658203125	0.33566513657569885	0.579616904258728	-0.34919366240501404	0.5924387574195862
LOC100130070		0.9567819237709045	1.3628650903701782	1.4979926347732544	0.9176838994026184	-1.3963489532470703	-1.082667589187622	-1.2847845554351807	-1.0044059753417969	-0.023985164240002632	-0.16733740270137787	-0.40682002902030945	-0.022912072017788887	-0.018336988985538483	-0.5129581689834595
LOC100130154		1.2507820129394531	1.5986994504928589	0.8297081589698792	0.7219794988632202	-1.0745742321014404	-1.03158700466156	-0.6050761342048645	-0.8769048452377319	-0.37251126766204834	-0.15344494581222534	-0.26518988609313965	-0.247428759932518	-0.3598842918872833	-0.037574172019958496
LOC100130516		2.010139226913452	0.8762422204017639	1.6510684490203857	1.1404035091400146	0.3364221453666687	1.3465585708618164	1.2121821641921997	1.953264594078064	0.39301636815071106	-0.6903127431869507	0.35124513506889343	0.9171308875083923	2.174983263015747	1.643960952758789
LOC100130775		0.2206723988056183	0.790370523929596	0.8996202349662781	0.06342942267656326	-0.6399499773979187	-0.5824007987976074	-0.5367403030395508	-0.48916295170783997	0.0444362498819828	0.09226245433092117	-0.34177660942077637	-0.10742371529340744	0.047706007957458496	-0.448985755443573
LOC100130892		0.757435142993927	0.7834692001342773	1.1122795343399048	0.5875111222267151	-0.7397326231002808	-0.7425101399421692	-0.9735601544380188	-0.43678244948387146	-0.07154614478349686	-0.033606234937906265	-0.2976188361644745	-0.21306566894054413	0.23223887383937836	-0.22465041279792786
LOC100130932		0.28898298740386963	0.1883895844221115	0.33065590262413025	0.2653251886367798	-0.39303654432296753	-0.40287914872169495	-0.43619412183761597	-0.46719104051589966	-0.7332900762557983	-0.5287296772003174	-0.43106064200401306	-0.5687117576599121	-0.6291781663894653	-0.6927652955055237
LOC100131096		1.3046931028366089	0.9720665812492371	0.3877411186695099	1.0347404479980469	-0.03196152672171593	-0.4289143681526184	-0.6104403734207153	0.45191970467567444	0.17695367336273193	-0.08654624968767166	0.20957550406455994	0.3717583119869232	-0.05172077938914299	0.1070914939045906
LOC100131196		0.8132791519165039	0.4817245602607727	1.2397531270980835	0.4205250144004822	-1.1845057010650635	-0.8183280229568481	-1.143278956413269	-0.9486545324325562	-0.1934434175491333	0.07121159881353378	0.02224210649728775	0.1172252744436264	0.27864718437194824	-0.2714661657810211
LOC100131205		0.36778560280799866	0.6579524278640747	1.1090353727340698	-0.03646831586956978	-1.5936816930770874	-1.585140585899353	-1.1126269102096558	-1.2686479091644287	0.7665209770202637	0.8158296346664429	0.4943212568759918	0.4241885244846344	0.9306972622871399	0.35936877131462097
LOC100131261		0.9544275999069214	0.32764390110969543	0.5971958637237549	0.16246700286865234	-0.447891503572464	-0.5245164632797241	-0.5694097280502319	-0.5884965062141418	0.040293049067258835	-0.4036419093608856	0.07631980627775192	0.22717447578907013	0.03990927338600159	-0.1435754895210266
LOC100131387		0.4629215598106384	0.7140741348266602	0.3517460823059082	0.11223763227462769	-0.8345552086830139	-0.6739617586135864	-0.825965404510498	-0.6693235039710999	-0.12156664580106735	0.2119368314743042	-0.13243906199932098	-0.10651347786188126	-0.24104349315166473	-0.4738059639930725
LOC100131718		1.4315160512924194	1.4155441522598267	0.7472565174102783	1.7661367654800415	0.1217799186706543	-0.5386998653411865	-0.8008393049240112	0.5388304591178894	0.3242482542991638	0.2139904797077179	0.2973809242248535	0.4527464509010315	-0.4357030987739563	0.8305835127830505
LOC100131787		1.6088430881500244	1.5067178010940552	1.1514841318130493	0.8700739145278931	-0.782383382320404	-0.8892197012901306	-0.905741274356842	-0.6549865007400513	0.2801792323589325	0.1617794781923294	-0.23664356768131256	-0.08222805708646774	-0.0162182804197073	-0.05365268513560295
LOC100131859		-0.27087077498435974	0.43926119804382324	0.2758941650390625	0.16505688428878784	-0.5965728163719177	-0.4097840487957001	-0.44376277923583984	-0.7589876055717468	-0.5890675783157349	-0.09835196286439896	-0.3540424108505249	-0.6154712438583374	-0.39630523324012756	-0.4926950931549072
LOC100131866		0.33998414874076843	0.6437464356422424	0.6712028980255127	0.23128734529018402	-0.5069871544837952	-0.5817467570304871	-0.31895068287849426	-0.32318010926246643	-0.33943068981170654	-0.10488402098417282	-0.49056267738342285	-0.2488410323858261	-0.08787576109170914	-0.6896221041679382
LOC100131905		0.08859124034643173	0.9199806451797485	1.2810810804367065	0.17490099370479584	-1.8094667196273804	-1.6240220069885254	-1.2966022491455078	-1.10682213306427	0.33950749039649963	0.32154107093811035	0.2830900251865387	0.32154107093811035	0.5317283868789673	0.043613187968730927
LOC100131971		0.6827598214149475	1.0764622688293457	-0.09381738305091858	0.071927510201931	-0.535315990447998	-0.6324669122695923	-0.793971836566925	-0.41201943159103394	-0.06310415267944336	0.24291999638080597	-0.17280395328998566	-0.22698524594306946	0.025042667984962463	-0.4468930959701538
LOC100131989		1.2943036556243896	1.779016137123108	0.6447420716285706	1.5373831987380981	-0.36905694007873535	-1.0013576745986938	-1.02559232711792	0.23981811106204987	0.27123212814331055	0.345832884311676	0.3756704330444336	0.8721773624420166	-0.24920324981212616	0.8389263153076172
LOC100132037		0.6686678528785706	0.710728108882904	0.9400634169578552	0.7176622152328491	-0.44526517391204834	-0.2442563772201538	-0.31920138001441956	0.2923736274242401	-0.04977960139513016	-0.10894634574651718	-0.1791098266839981	0.2597505748271942	0.7701405882835388	-0.19966648519039154
LOC100132247		0.3553244173526764	0.6467100381851196	-0.5661712884902954	0.06942898035049438	0.8158479332923889	0.3357633352279663	-0.10190075635910034	1.0927695035934448	0.7537144422531128	0.7810119986534119	0.3489820063114166	1.0322129726409912	0.7715473175048828	1.0078177452087402
LOC100132291		0.9647297859191895	1.3617949485778809	1.3995534181594849	0.8463940620422363	-1.4945570230484009	-1.2434321641921997	-1.43049156665802	-0.9093672037124634	-0.04112575575709343	0.06460455060005188	-0.47839853167533875	-0.0667249783873558	0.3406783938407898	-0.31650015711784363
LOC100132391		0.9262829422950745	1.00680410861969	0.7318417429924011	1.184015154838562	1.1480002403259277	0.12832143902778625	-0.6126254796981812	0.6188334226608276	0.5034883618354797	0.15178900957107544	0.5505738854408264	0.8307792544364929	0.6402939558029175	0.9262829422950745
LOC100132394		1.4831632375717163	1.15388023853302	2.002880334854126	0.9633058905601501	-2.962001323699951	-1.0048314332962036	0.6596031785011292	-0.4341549575328827	0.16635863482952118	0.877377450466156	0.6923213601112366	0.41711944341659546	1.5032280683517456	0.547814130783081
LOC100132457		0.09191994369029999	0.41457244753837585	0.1593039482831955	0.21364706754684448	-0.5652883648872375	-0.26154038310050964	-0.4046165943145752	-0.5260353684425354	-0.7457613348960876	-0.530310332775116	-0.359301894903183	-0.4899531602859497	-0.6928075551986694	-0.5903042554855347
LOC100132499		1.3714679479599	1.2399652004241943	1.6691153049468994	0.882314145565033	-0.9330992698669434	-0.6663522124290466	-1.1556525230407715	-0.47513794898986816	-0.014126877300441265	-0.3879094123840332	-0.2122376412153244	-0.012609251774847507	0.6449028253555298	-0.37604403495788574
LOC100132528		0.13970568776130676	0.38513344526290894	1.1240878105163574	-0.07036576420068741	-0.44371381402015686	-0.6616549491882324	-0.6491347551345825	-0.8789612650871277	-0.3415677547454834	-0.12792065739631653	-0.2669658660888672	-0.27399662137031555	0.31821408867836	-0.5508795976638794
LOC100132535		0.39311322569847107	0.4189014136791229	0.4493350386619568	1.5090938806533813	-0.3546948730945587	0.31238800287246704	-1.1218311786651611	-0.20933273434638977	-0.1800549179315567	-0.11967426538467407	-0.1689574271440506	0.09925509244203568	0.5594782829284668	0.2196463793516159
LOC100132547		0.5453755855560303	1.0674495697021484	1.1807351112365723	0.5505368113517761	-0.7692854404449463	-0.6922591328620911	-0.7795549631118774	-0.541076123714447	-0.21287773549556732	0.04699758440256119	-0.3787153363227844	-0.11944079399108887	0.3293910622596741	-0.5000213384628296
LOC100132585		1.2558008432388306	1.1227773427963257	0.3957604169845581	1.188407301902771	1.0111559629440308	-0.07848720252513885	-0.7300803065299988	0.6617872714996338	1.1944938898086548	0.3992430865764618	0.7481850981712341	1.2175045013427734	0.18603818118572235	1.0806678533554077
LOC100132673		0.8153023719787598	1.2460943460464478	0.9657801389694214	0.7619258165359497	-1.547477126121521	-1.4004082679748535	-1.4373188018798828	-1.5662059783935547	-0.049592357128858566	0.18539471924304962	-0.4176373779773712	-8.468520827591419E-4	-0.48123496770858765	-0.3973926603794098
LOC100132727		1.2097493410110474	1.2047792673110962	0.688661515712738	1.2199736833572388	0.21718335151672363	-0.2291640043258667	-0.47028669714927673	0.8253151774406433	-0.30185213685035706	0.07671688497066498	0.10284178704023361	0.30716535449028015	-0.30185213685035706	0.39781296253204346
LOC100132740		-0.3493187129497528	0.6528568863868713	-0.2046135663986206	0.1480131894350052	-0.38762256503105164	-0.29057246446609497	-0.5529418587684631	-0.9234796762466431	-0.6506699323654175	-0.19701601564884186	0.01877407543361187	-0.5135721564292908	-0.6775081753730774	-0.5290974378585815
LOC100132795		0.5995655655860901	0.4437258839607239	0.4385853707790375	0.17364977300167084	-0.42945826053619385	-0.30283254384994507	-0.522179126739502	-0.3395088016986847	-0.13402080535888672	0.10063885152339935	0.05431189015507698	0.14768068492412567	-0.09412900358438492	-0.414598673582077
LOC100132863		0.6988121271133423	0.9958115220069885	1.1736189126968384	0.7870938181877136	-0.7598527073860168	-0.8193106055259705	-1.1725738048553467	-1.448604702949524	-0.4618731439113617	0.1351342797279358	-0.14525701105594635	-0.6596360802650452	-0.1397692710161209	-0.14031225442886353
LOC100132918		-0.2956341505050659	-0.33994781970977783	0.5817964673042297	0.03317641839385033	-0.7812541723251343	-0.299583375453949	-0.375396728515625	-0.5462898015975952	-0.6205153465270996	-0.6947652697563171	-0.4848482608795166	-0.4820001423358917	-0.3167842626571655	-0.6364223957061768
LOC100132992		0.5703378915786743	-0.21038968861103058	0.7216624617576599	0.4023648798465729	-0.7441390156745911	-0.49301809072494507	-0.6941255331039429	-1.0546208620071411	0.08398877829313278	-0.5161906480789185	0.16378526389598846	-0.2366885095834732	-0.3273896276950836	-0.1759507656097412
LOC100133298		0.5800814628601074	1.147581696510315	0.414151668548584	0.6290229558944702	-0.1665550172328949	-0.3370272219181061	-0.6225175261497498	0.04658833146095276	-0.5206652283668518	0.13842132687568665	0.03688587620854378	-0.5159287452697754	-0.14524534344673157	-0.4390241801738739
LOC100133390		0.3572130799293518	0.47588425874710083	0.8254585266113281	-0.05072275549173355	-0.39758726954460144	-0.4522020220756531	-0.21029773354530334	-0.1284647285938263	-0.07641462981700897	0.03977705165743828	-0.29756107926368713	0.21865032613277435	0.20842407643795013	-0.40872567892074585
LOC100133565		0.8919804692268372	-0.18709814548492432	2.0355353355407715	-0.3153489828109741	-1.6228203773498535	-1.025020956993103	-0.007232241332530975	-1.4161288738250732	-0.40564239025115967	-0.6339036226272583	0.2492533028125763	-0.8064478635787964	1.3405719995498657	-0.8946850895881653
LOC100133662		-0.8823797702789307	-0.6412945985794067	-0.7416647672653198	-0.6718245148658752	1.2499889135360718	-0.8112290501594543	-0.78958660364151	-0.8214150667190552	1.849503993988037	-0.6835548877716064	-0.6766423583030701	-0.7018426656723022	-0.816230833530426	0.6925944089889526
LOC100133772		0.9038981795310974	1.0025358200073242	-0.09996339678764343	1.1908282041549683	0.44542548060417175	-0.09996339678764343	-0.43438470363616943	0.4985218644142151	0.28139403462409973	0.24861101806163788	0.6733235120773315	0.597684383392334	-0.4616009294986725	0.6474863886833191
LOC100133812		0.1990966796875	0.3005214333534241	0.5944786667823792	0.047801971435546875	-0.45178964734077454	-0.30848556756973267	-0.3740083575248718	-0.16024506092071533	-5.434416816569865E-4	0.1352400779724121	-0.2553742527961731	-0.12682971358299255	0.025245174765586853	-0.3442572355270386
LOC100133823		1.0605425834655762	0.9441977739334106	-0.4140695333480835	0.026559878140687943	-0.1929081380367279	-0.4539680778980255	-0.5981642603874207	-0.20048096776008606	0.019791219383478165	0.4795258343219757	0.39051634073257446	0.19215118885040283	0.1361021101474762	-0.24858562648296356
LOC100134053		0.5144044756889343	1.058034062385559	0.22345222532749176	0.8067095875740051	0.031143464148044586	-0.47301849722862244	-0.6292388439178467	-0.39844074845314026	-0.08004944026470184	-0.2769865393638611	-0.2686401605606079	-0.03598444163799286	-0.5412746667861938	0.2007247358560562
LOC100134073		-1.0307562351226807	0.4852873384952545	-0.1625223010778427	0.40113577246665955	0.791286051273346	1.3536550998687744	0.9160274863243103	0.08373462408781052	-0.7215477228164673	1.2454864978790283	-0.1645648330450058	0.45649880170822144	-0.2278207689523697	0.20066696405410767
LOC100134108		0.4964333474636078	0.3851030766963959	0.16237792372703552	0.3259928226470947	-0.5238407850265503	-0.41921329498291016	-0.5952116847038269	-0.48731550574302673	-0.42191362380981445	-0.298300176858902	-0.3029348850250244	-0.5269541144371033	-0.4083409905433655	-0.14384716749191284
LOC100134134		-2.352717638015747	-0.7117416858673096	-0.4803967773914337	0.4916885197162628	0.7123503088951111	1.6316721439361572	1.4174331426620483	0.051906779408454895	0.14048923552036285	-0.3955746591091156	-1.405802607536316	-0.0050204601138830185	-1.9896764755249023	0.3143114447593689
LOC100134159		0.9903159141540527	0.9983734488487244	0.30955588817596436	1.1108863353729248	0.2503945529460907	-0.38481375575065613	-0.69059818983078	0.46771782636642456	0.06520736962556839	0.13938575983047485	0.1972956657409668	0.2652813792228699	-0.3898544907569885	0.30955588817596436
LOC100134273		0.8756194114685059	0.8393226265907288	1.1832646131515503	0.4447177052497864	-0.8095723986625671	-0.6276869177818298	-0.9217478036880493	-0.5832086205482483	0.16759338974952698	-0.08261892944574356	-0.1023186445236206	0.13500002026557922	0.751787006855011	-0.31496673822402954
LOC100134364		1.4756032228469849	1.3547841310501099	2.346121311187744	1.1255868673324585	-2.356904983520508	-1.1396572589874268	0.20264732837677002	-0.8796244859695435	0.3216823935508728	0.767647922039032	0.6586220860481262	1.115312933921814	1.6578830480575562	0.12439103424549103
LOC100134504		1.384103536605835	1.2670897245407104	1.6916157007217407	0.5742754936218262	-1.0635414123535156	-0.9641051292419434	-1.1461743116378784	-1.0368068218231201	-0.2932376265525818	-0.055734261870384216	-0.2293236404657364	0.043205589056015015	0.05124213919043541	-0.06974569708108902
LOC100134868		1.4501299858093262	0.9122337102890015	0.1513577699661255	0.8737084269523621	0.8836348056793213	-0.07208651304244995	-0.5210594534873962	0.5787661671638489	0.8952938914299011	-0.057963013648986816	0.727401852607727	0.5966536998748779	-0.47849804162979126	0.390567809343338
LOC100190986		0.5465980172157288	0.6909101009368896	-0.5003978610038757	-0.3844422698020935	0.8031396269798279	-0.30669230222702026	0.057051997631788254	0.5324169993400574	0.9831377863883972	1.2633779048919678	0.8168665170669556	1.2988611459732056	0.22609250247478485	1.2788339853286743
LOC128192		0.6570582389831543	0.9591540694236755	0.6472269892692566	1.0329619646072388	-1.614237666130066	-0.9825911521911621	-1.5178340673446655	-1.754683017730713	-0.6842529773712158	-0.6556073427200317	-0.4672605097293854	-0.8166144490242004	-0.7607735395431519	-0.7595812082290649
LOC158160		0.13520193099975586	0.0869240015745163	-0.09155968576669693	-0.08019068837165833	-0.6914989948272705	-0.4052467942237854	-0.3114355504512787	-0.7832900285720825	-0.5398186445236206	-0.5623059272766113	-0.4703664481639862	-0.28300896286964417	-0.47009706497192383	-0.5818272233009338
LOC158345		0.4683009386062622	0.1848803460597992	0.6318113803863525	-0.04920084774494171	-0.6963632702827454	-1.0735729932785034	-0.6342970132827759	-0.788541853427887	6.018053973093629E-4	-0.07111915946006775	-0.0889655128121376	-0.19982735812664032	0.045759089291095734	-0.6563012599945068
LOC220433		1.1412512063980103	1.4919687509536743	1.2701547145843506	0.7597404718399048	-1.7749828100204468	-1.5385648012161255	-1.4031583070755005	-0.944238007068634	-0.5219439268112183	0.34038668870925903	-0.24603357911109924	0.22062484920024872	0.42219558358192444	-0.5420094728469849
LOC255167		1.1777065992355347	1.0571461915969849	0.4438405930995941	0.9944252967834473	0.8611600399017334	-0.12651440501213074	-0.7123183608055115	0.6968402862548828	0.19557268917560577	0.11883477121591568	0.38984858989715576	0.4503854215145111	-0.2953013777732849	0.755569577217102
LOC283953		0.5776327848434448	0.5105290412902832	0.8543210029602051	0.8100327253341675	-0.3516438603401184	-0.11911077797412872	-0.4249964952468872	0.5461438298225403	0.30354204773902893	-0.11572156846523285	-0.06990706920623779	0.35906609892845154	0.9201493263244629	0.02790188230574131
LOC284988		0.6220933794975281	0.48056766390800476	0.6120868921279907	0.39275819063186646	-0.8848399519920349	-1.0177973508834839	-0.7809277176856995	-1.2789640426635742	-0.11997957527637482	-0.7686108946800232	-0.251726359128952	-0.17833690345287323	0.01597493514418602	-0.23927325010299683
LOC285053		0.05199960991740227	0.42304322123527527	0.2989269495010376	-0.1582140028476715	-0.3868890404701233	-0.27107474207878113	-0.5904789566993713	-0.46513980627059937	-0.24927212297916412	-0.1612148880958557	-0.4852381944656372	-0.41623806953430176	-0.08819639682769775	-0.6245447397232056
LOC285741		1.2580856084823608	1.1992851495742798	1.28471040725708	0.8452907204627991	-0.8071045875549316	-0.5614478588104248	-0.9731820821762085	0.011351936496794224	0.7927718758583069	0.11706981062889099	0.3192482888698578	0.4028877913951874	0.4302406311035156	0.17052993178367615
LOC286016		0.23967649042606354	1.384997844696045	0.2192346602678299	0.48709291219711304	-0.6088365316390991	-0.8202943801879883	-0.4701440930366516	-0.7504076361656189	-0.5491539835929871	0.570848286151886	-0.3947256803512573	-0.22637908160686493	-0.8494686484336853	-0.3357775807380676
LOC286512		0.8423572182655334	0.4193560779094696	1.2671363353729248	0.6283960342407227	-1.098437786102295	-0.8227308988571167	-1.0566036701202393	-0.6188302040100098	-0.09401910752058029	-0.22382377088069916	-0.1756492257118225	0.22189226746559143	0.5928566455841064	0.24670851230621338
LOC338870		0.8178314566612244	0.5820847749710083	1.2255316972732544	0.5787051916122437	-1.2969138622283936	-1.0995831489562988	-0.9168320298194885	-0.8393083810806274	0.11343199759721756	-0.3880104422569275	3.8934071199037135E-5	0.17342062294483185	0.5842333436012268	-0.336052268743515
LOC339804		0.1701861023902893	0.23242175579071045	1.0030055046081543	-0.15459135174751282	-0.06353586912155151	-0.1392480432987213	-0.33059754967689514	-0.001990664517506957	-0.39608386158943176	-0.10633768141269684	-0.3309556841850281	-0.11459960043430328	0.7366830706596375	-0.46923407912254333
LOC341315		1.5276679992675781	1.0670055150985718	0.6125075817108154	0.5253545641899109	-0.8501486778259277	-0.9294173717498779	-1.1487195491790771	-0.8439458012580872	0.5242580771446228	-0.19165724515914917	0.1611662358045578	0.16077680885791779	0.07168737798929214	7.905189995653927E-4
LOC347292		0.18961934745311737	1.148481011390686	0.6601458191871643	-0.10748415440320969	-0.6820847988128662	-0.6794939637184143	-0.8122901320457458	-0.6993405818939209	-0.22538423538208008	0.35760852694511414	-0.2263803482055664	0.19376207888126373	0.36662012338638306	-0.11320745944976807
LOC347376		0.6581323146820068	0.7238402366638184	1.0246151685714722	0.873553454875946	-0.7718417048454285	-0.903552234172821	-0.9818563461303711	-0.9291644096374512	-0.26103952527046204	-0.5129888653755188	-0.34382164478302	-0.573630690574646	-0.3987804353237152	-0.4377576410770416
LOC348840		3.694486141204834	-0.38955289125442505	-0.312166303396225	-0.3240346610546112	-0.24153466522693634	-0.22123263776302338	-0.2991766929626465	-0.30524057149887085	-0.36040398478507996	-0.2764388918876648	-0.27946406602859497	-0.31611427664756775	-0.24471734464168549	-0.2825557291507721
LOC387763		-0.7565317153930664	-0.39624127745628357	0.20207878947257996	0.8474984765052795	1.0656386613845825	1.1987721920013428	0.8205211162567139	2.264228582382202	-0.14258430898189545	0.9730425477027893	-0.29784277081489563	0.8646312952041626	-0.16078819334506989	0.8299195170402527
LOC388076		1.0375436544418335	1.582326889038086	1.414978265762329	0.5643737316131592	-1.2775253057479858	-1.1465047597885132	-1.07879638671875	-1.1306277513504028	-0.3495417535305023	0.023734502494335175	-0.40485015511512756	-0.04490023851394653	-0.04916635900735855	-0.3431378901004791
LOC388339		0.6708297729492188	0.6520986557006836	0.9976414442062378	0.060313496738672256	-1.0514315366744995	-1.1788413524627686	-0.5734795331954956	-0.830009937286377	0.05576696991920471	0.06332993507385254	-0.033221133053302765	0.4661029279232025	0.4735768437385559	-0.45883408188819885
LOC388532		0.7628456950187683	1.238034963607788	1.4428249597549438	0.6987059712409973	-1.4081968069076538	-1.3143601417541504	-1.1356635093688965	-0.929083526134491	0.0989183634519577	0.37440183758735657	-0.06831266731023788	0.1141415610909462	0.779357373714447	-0.08654740452766418
LOC388621		1.0222386121749878	1.4483716487884521	1.566712737083435	0.9401951432228088	-1.5623494386672974	-1.3864667415618896	-1.3623285293579102	-1.107242465019226	-0.059024590998888016	0.17558370530605316	-0.007814043201506138	-0.005119358189404011	0.45892342925071716	0.07007263600826263
LOC388654		-0.08478986471891403	0.06893396377563477	0.41099339723587036	0.0518035814166069	-0.9262837171554565	-0.42426687479019165	-0.8594064712524414	-1.032711148262024	-0.6123515963554382	-0.5852761268615723	-0.4592615067958832	-0.7096208930015564	-0.009132061153650284	-0.8451385498046875
LOC388789		-0.04665014147758484	0.36820951104164124	0.17908906936645508	-0.12468457221984863	-0.7419676780700684	-0.5168076157569885	-0.31873831152915955	-0.46058890223503113	-0.3723974823951721	-0.1212216168642044	-0.45966506004333496	-0.7068212032318115	-0.29327231645584106	-0.35066884756088257
LOC389156		0.37779006361961365	0.7580248117446899	1.274415373802185	0.029756372794508934	-1.4497954845428467	-1.6539568901062012	-1.2449275255203247	-1.3237253427505493	0.5236718654632568	0.4325524568557739	0.03339337930083275	0.13447672128677368	0.7780025005340576	-0.1128876581788063
LOC389322		-0.05028042569756508	0.30946505069732666	0.341187983751297	0.05551298335194588	-0.2881642282009125	-0.4017472267150879	-0.519995927810669	-0.4886864721775055	-0.2850523889064789	-0.259608656167984	-0.1478547900915146	-0.4678666889667511	-0.36505699157714844	-0.2354045957326889
LOC389517		0.8871082067489624	0.9229239821434021	0.5701325535774231	0.9299641847610474	0.7305966019630432	0.2152717411518097	-0.03485585004091263	1.1022117137908936	-0.05246295407414436	-0.07099226862192154	0.024840081110596657	0.11425086110830307	-0.58558589220047	0.2974800169467926
LOC389672		0.06341898441314697	0.3448653817176819	0.723703920841217	0.04011675715446472	-0.4627610146999359	-0.4597662389278412	-0.43141070008277893	-0.6902408003807068	-0.5182048678398132	0.07049340009689331	-0.36722156405448914	-0.07286950945854187	0.2706635296344757	-0.48962295055389404
LOC389765		1.2437670230865479	0.9619225859642029	0.4350799024105072	1.5459108352661133	0.8228992819786072	-0.4931676685810089	-0.8888072967529297	0.4934310019016266	0.3208613991737366	-0.03692178055644035	0.1871141493320465	0.8110487461090088	0.21260188519954681	0.5934479236602783
LOC389787		1.8167710304260254	1.5599817037582397	1.7899588346481323	1.2957454919815063	-1.416642189025879	-1.3686150312423706	-1.26880943775177	-0.6102784276008606	0.7788162231445312	0.23486021161079407	0.3287656903266907	0.26350831985473633	0.5568061470985413	0.3043288588523865
LOC390345		0.5892389416694641	1.0146056413650513	0.6671092510223389	0.50004643201828	-0.9195843935012817	-0.37489643692970276	-0.7079017162322998	-0.5139773488044739	0.27647313475608826	0.43697187304496765	0.25843411684036255	0.3611675202846527	-0.141537144780159	-0.2647656500339508
LOC390354		0.16095514595508575	0.5509930849075317	0.4940352439880371	-0.05449870601296425	-0.8595004677772522	-0.8817152380943298	-0.9133427143096924	-0.8891952037811279	-0.27848637104034424	0.18949070572853088	-0.35553982853889465	-0.2530346214771271	-0.21603603661060333	-0.6769760251045227
LOC390530		0.4358406364917755	0.5429295897483826	1.2709332704544067	0.3180316686630249	-0.18980351090431213	-0.09396658092737198	-0.4790985882282257	0.5539367198944092	0.26219913363456726	-0.1132773905992508	-0.05785952880978584	0.4996201992034912	1.1760121583938599	-0.07393026351928711
LOC391019		1.00531005859375	0.5265768766403198	1.456905722618103	0.48967063426971436	-1.0735234022140503	-0.8554491996765137	-0.8591503500938416	-1.0945361852645874	-0.2310846447944641	-0.22453416883945465	-0.21990393102169037	0.06627191603183746	0.21955904364585876	-0.6701242923736572
LOC391075		-0.39049872756004333	0.5428121089935303	0.05858118087053299	0.44157305359840393	-0.885225772857666	-0.6106593608856201	-0.6155138611793518	-0.996069610118866	-0.8583382368087769	0.5310889482498169	-0.5487417578697205	-0.5212154984474182	-0.944466233253479	0.6873595714569092
LOC391126		0.5818960070610046	0.8401885032653809	1.0016157627105713	0.3884824216365814	-0.8546994924545288	-0.7305262684822083	-1.0356860160827637	-0.365359902381897	-0.14984844624996185	-0.07615162432193756	-0.3120424747467041	-0.060295868664979935	0.4243071973323822	-0.6361529231071472
LOC391169		0.8939061760902405	0.6713150143623352	0.6074731349945068	0.5061162114143372	-0.24329440295696259	-0.4174790382385254	-0.5096983313560486	0.11643368750810623	-0.0856972336769104	0.012419063597917557	-0.1971789300441742	0.028293291106820107	-0.15748928487300873	-0.12327437102794647
LOC391370		0.9596163630485535	0.5899578928947449	1.5782510042190552	0.7260383367538452	-1.7475746870040894	-1.4786136150360107	-1.3452017307281494	-1.009530782699585	0.2682940363883972	-0.4221375286579132	0.23974177241325378	0.23474504053592682	0.6253216862678528	-0.22453093528747559
LOC391532		0.5931392312049866	0.8776921629905701	0.47423219680786133	0.9225212335586548	-1.1915783882141113	-0.3697362244129181	-0.7058107256889343	-0.9671139717102051	-0.21169474720954895	0.12334591150283813	-0.10956418514251709	0.015467667952179909	-0.2151837944984436	-0.3165542185306549
LOC391656		0.678487241268158	0.7328245043754578	0.7385455369949341	0.027867397293448448	-0.8269293904304504	-1.0014437437057495	-0.9299374222755432	-0.6951392889022827	-0.0893106609582901	-0.005646884441375732	-0.12537558376789093	0.08728084713220596	-0.11248107999563217	-0.3293669521808624
LOC391833		0.42663800716400146	0.6009897589683533	1.0104371309280396	0.47519588470458984	-0.9464553594589233	-0.7805190682411194	-1.211654782295227	-0.8055667281150818	-0.11067502945661545	-0.1017477735877037	-0.10858406126499176	0.26901814341545105	0.2747040092945099	-0.34117060899734497
LOC392285		0.4206355810165405	0.697380006313324	0.20208236575126648	0.725068211555481	-1.244003176689148	-0.9925083518028259	-1.272539734840393	-1.486943006515503	-0.5040749907493591	-0.1383281648159027	-0.2073061764240265	-0.5583151578903198	-0.6895618438720703	-0.5947332382202148
LOC399804		-0.02456364966928959	0.031301893293857574	0.31596532464027405	-0.2162759006023407	-0.5959165096282959	-0.6416049003601074	-0.5367618799209595	-0.5697044134140015	-0.5803605318069458	-0.4490426182746887	-0.2987819015979767	-0.5644688606262207	-0.3196656107902527	-0.7304426431655884
LOC399942		-0.23578059673309326	-0.4455357789993286	0.6293835639953613	-0.019368354231119156	-1.315706491470337	0.2089822143316269	-0.41724276542663574	-1.1236778497695923	-0.45184341073036194	-0.832783043384552	0.30156415700912476	-0.7228907346725464	0.3083016872406006	-1.0265542268753052
LOC400446		0.9934747815132141	1.0488309860229492	0.42420393228530884	1.0408397912979126	0.1913076788187027	-0.2939613163471222	-0.349341481924057	0.9985045790672302	-0.023544304072856903	-0.07084012776613235	-0.14890429377555847	0.04279807582497597	-0.23860110342502594	0.29719647765159607
LOC400721		0.7537440061569214	0.7537440061569214	0.31895843148231506	0.630967915058136	0.47747743129730225	-0.059596236795186996	-0.16922830045223236	0.4002232551574707	-0.11419674754142761	4.0497310692444444E-4	0.28220465779304504	0.3065314292907715	-0.5297747850418091	0.4002232551574707
LOC401076		1.2053202390670776	0.5746638178825378	0.2520894706249237	0.3244341313838959	-0.5085040926933289	-0.5580043196678162	-0.8465492725372314	-0.26277056336402893	0.5374261140823364	0.00920973252505064	0.41902101039886475	0.5374261140823364	-0.07771032303571701	0.5462738871574402
LOC401233		0.7623419761657715	-0.028061795979738235	1.4069385528564453	0.09856567531824112	-0.19199934601783752	0.08052423596382141	0.1271129846572876	0.3809247314929962	0.23608820140361786	-0.1348392516374588	-0.015184763818979263	0.15693967044353485	1.3582676649093628	0.0944986343383789
LOC402112		0.26590293645858765	0.2796967327594757	0.8411787748336792	-0.11053267866373062	-0.22776857018470764	-0.7543555498123169	-0.5897782444953918	-0.8914637565612793	-0.15648092329502106	-0.11481092125177383	-0.2104923129081726	-0.13927926123142242	0.4918956458568573	-0.5610635280609131
LOC402221		0.5471283793449402	0.2525797486305237	0.010723688639700413	0.8622395396232605	-0.31315645575523376	-0.16154514253139496	-0.42976951599121094	-0.3787463903427124	0.22257652878761292	-0.2825163006782532	0.2836575508117676	0.021503588184714317	-0.258574903011322	-0.05604509636759758
LOC402251		0.7808838486671448	0.1965152472257614	0.7975565195083618	0.5236283540725708	-0.8918517827987671	-1.042885422706604	-1.2030305862426758	-1.3013241291046143	-0.2527411878108978	-0.5383657813072205	-0.18426825106143951	-0.06286998838186264	0.07370031625032425	-0.11610642075538635
LOC402644		0.6501196026802063	0.7493641972541809	0.5781140923500061	0.9579589366912842	-1.632178783416748	-0.8445641398429871	-1.71575927734375	-2.0018022060394287	-0.8235896229743958	-0.6331251859664917	-0.5112757086753845	-0.7505521774291992	-1.0410075187683105	-0.9255703091621399
LOC402694		0.4356285333633423	0.5089788436889648	0.3664534091949463	0.19375154376029968	-0.7163093686103821	-0.5059451460838318	-0.8236626982688904	-0.8116035461425781	0.05657758191227913	-0.14745132625102997	-0.09313932061195374	-0.051703695207834244	-0.15770840644836426	-0.37603116035461426
LOC440063		0.6374025344848633	0.677039384841919	0.5923205614089966	1.2165765762329102	-1.6717089414596558	-0.9741423726081848	-1.764914870262146	-1.806158423423767	-1.2055282592773438	-0.9524078369140625	-0.31308794021606445	-1.1400078535079956	-1.0029407739639282	-1.2048344612121582
LOC440353		-0.09594056755304337	0.5208617448806763	-0.6499095559120178	0.05453890189528465	0.5657404065132141	0.3777472674846649	-0.15645438432693481	0.6535932421684265	0.5616642832756042	0.6725839376449585	0.41166502237319946	0.754582941532135	0.5368399024009705	0.8713216781616211
LOC440704		1.0107753276824951	0.9292164444923401	0.5134958624839783	1.0456947088241577	0.4524620771408081	-0.12654559314250946	-0.6328380107879639	0.9053944945335388	0.5012091398239136	0.11606144905090332	0.5213616490364075	0.518413782119751	0.09137986600399017	0.6728977560997009
LOC440927		0.6049845218658447	0.5581496357917786	0.5755470991134644	0.3630079925060272	-0.7288623452186584	-0.343384712934494	-0.7639517188072205	-0.478101521730423	-0.21278178691864014	-0.023340946063399315	0.05216202139854431	-0.06239534169435501	0.009955146349966526	-0.3453357219696045
LOC440991		0.7469528317451477	0.6894358992576599	0.8034191131591797	0.10041260719299316	-0.5101140737533569	-0.5524879693984985	-0.6749253273010254	-0.5314102172851562	0.05884668976068497	-0.12741602957248688	-0.07284043729305267	-0.010674328543245792	0.14788198471069336	-0.5707699060440063
LOC441019		-1.1507368087768555	1.5160239934921265	-0.7447497248649597	-1.078057050704956	-1.319844126701355	-0.4423339068889618	0.2708241641521454	1.4553636312484741	1.3290187120437622	3.439051389694214	0.9059972763061523	2.2857468128204346	1.5810911655426025	2.572425127029419
LOC441073		0.4393875002861023	0.6704923510551453	1.0216543674468994	0.15862582623958588	-0.6895527839660645	-0.5795608162879944	-0.746880054473877	-0.4071674346923828	-0.04613573104143143	0.08255761861801147	-0.17975875735282898	-0.16351039707660675	0.4271257221698761	-0.4059496223926544
LOC441377		1.7245633602142334	1.653592824935913	0.36465728282928467	0.2800765931606293	-1.3194676637649536	-1.5008727312088013	-1.6871607303619385	-1.1992449760437012	-0.04702841863036156	0.531165361404419	0.19951511919498444	0.09113755077123642	0.21219611167907715	-0.04535120725631714
LOC441481		1.408180594444275	0.9380455017089844	0.48736730217933655	0.7373220920562744	-0.7377880811691284	-0.11257637292146683	-0.5558069348335266	0.4180854856967926	0.5432834029197693	0.6908251047134399	1.07738196849823	1.0338208675384521	0.13101647794246674	0.7609168887138367
LOC441506		-0.0508633516728878	0.20360392332077026	0.39388808608055115	-0.12894277274608612	-0.23670054972171783	-0.1484927535057068	-0.3264138102531433	-0.5690332055091858	-0.45132818818092346	-0.19661924242973328	-0.3107490539550781	-0.39400357007980347	0.03134491667151451	-0.9621593356132507
LOC441642		0.5732718706130981	0.6384387612342834	0.6135097742080688	0.3315048813819885	-0.500140368938446	-0.5370268821716309	-0.5538803339004517	-0.598850667476654	-0.3131254315376282	0.005492058582603931	-0.25464850664138794	-0.21747033298015594	-0.15811534225940704	-0.41632330417633057
LOC441743		-0.06852707266807556	0.7537033557891846	0.8189057111740112	-0.13297809660434723	-1.1462982892990112	-1.0323148965835571	-0.8430498838424683	-0.7679592370986938	-0.1870052069425583	0.1703391671180725	-0.24553710222244263	0.02061871439218521	0.5480909943580627	-0.3943890631198883
LOC441763		0.47099605202674866	-0.3563685417175293	1.9490296840667725	-0.2543185353279114	-1.7433700561523438	-0.453814834356308	0.8326977491378784	-1.2362182140350342	0.03641631081700325	0.04118816927075386	0.06904333084821701	-0.15826931595802307	1.812821626663208	-0.3366313874721527
LOC442454		0.5238091349601746	0.20044739544391632	1.2350000143051147	0.20044739544391632	-0.8900150656700134	-0.7089951038360596	-1.0308586359024048	-0.5083412528038025	0.1081276684999466	-0.23494979739189148	0.13350607454776764	0.050139568746089935	1.0570566654205322	0.001558808609843254
LOC442727		0.52981036901474	0.49209144711494446	1.23985755443573	0.6621559262275696	-0.29858845472335815	-0.45837947726249695	-0.526022732257843	-0.11028166860342026	0.1182481124997139	-0.23821662366390228	0.08850164711475372	0.2533619701862335	0.6250635385513306	-0.22371579706668854
LOC613037		0.49764272570610046	0.9071541428565979	-0.7904025912284851	0.19731241464614868	0.8414213061332703	0.32114413380622864	0.11039607226848602	1.026282787322998	0.9568262100219727	0.9255977272987366	0.825882613658905	1.2263129949569702	0.7334109544754028	1.0751506090164185
LOC641768		1.638788104057312	1.6521891355514526	0.31479233503341675	0.21846403181552887	-0.9555398225784302	-1.522976040840149	-1.7576037645339966	-1.0759867429733276	-0.0017124669393524528	0.6471292972564697	0.3280542194843292	0.05439453199505806	0.540507972240448	0.016988646239042282
LOC641848		0.7439377903938293	0.7687414288520813	1.6047894954681396	0.7022511959075928	-1.0250529050827026	-0.7034521102905273	-0.7342461347579956	-0.982345700263977	-0.461154580116272	-0.38927382230758667	-0.15297037363052368	-0.19115403294563293	-0.2682558000087738	-0.5259610414505005
LOC641849		0.2839262783527374	0.20381440222263336	0.9137905240058899	0.18498393893241882	-0.8316110968589783	-0.6321072578430176	-0.5883488059043884	-0.5910354256629944	-0.23697787523269653	-0.19368189573287964	-0.18527168035507202	-0.07735228538513184	-0.5574705600738525	-0.5511990189552307
LOC642033		-0.4092150032520294	-0.6594627499580383	-0.5031478404998779	-0.05297418311238289	0.2146236002445221	0.4201221466064453	0.40541622042655945	0.4260717034339905	-0.2860018312931061	-0.10784167051315308	0.029713459312915802	0.5166118741035461	0.031183317303657532	-0.368620365858078
LOC642333		0.10771257430315018	0.7417424321174622	0.8057335019111633	0.23931442201137543	-0.35205164551734924	-0.22016288340091705	-0.3902156949043274	-0.2666786313056946	-0.08168975263834	0.426615446805954	0.027868103235960007	-0.20473793148994446	0.5166100263595581	0.17449739575386047
LOC642489		-0.10943728685379028	0.4360691010951996	-0.441028892993927	-0.6495715379714966	0.187675341963768	-0.07155372202396393	0.32493096590042114	0.06843321770429611	0.43137428164482117	0.9345858097076416	0.4439978003501892	0.6167579293251038	0.1167018935084343	0.6310262680053711
LOC642678		-0.2644628584384918	-0.347960501909256	-0.6533107161521912	-0.5412769913673401	0.5782999396324158	0.5025647282600403	0.29392388463020325	0.09601286798715591	0.5173659920692444	0.838497519493103	0.816495418548584	0.556759238243103	0.049620017409324646	0.4117152690887451
LOC642817		-0.029949026182293892	0.24076730012893677	0.5639089345932007	-0.36286213994026184	-0.44960567355155945	-0.8388035893440247	-0.20444504916667938	-1.1812783479690552	-0.41003885865211487	-0.27249202132225037	-0.3952758014202118	-0.43108993768692017	0.13836069405078888	-0.8543210625648499
LOC642828		1.161617636680603	1.6396973133087158	1.710135579109192	0.9269683957099915	-1.4261960983276367	-1.640665054321289	-1.4935855865478516	-1.0310628414154053	-0.09300754964351654	-0.1337192952632904	-0.25850242376327515	-0.3621286451816559	0.44530779123306274	-0.47768500447273254
LOC642934		1.3259621858596802	0.5620494484901428	0.9213277697563171	0.9462396502494812	-0.21447321772575378	-0.17418137192726135	-0.6393360495567322	0.05582538619637489	0.5284429788589478	-0.1007927879691124	0.6087490320205688	0.24519385397434235	0.7042417526245117	-0.6006061434745789
LOC642975		0.24445293843746185	0.5864735245704651	0.16891494393348694	0.005901949014514685	-0.773102879524231	-1.0013617277145386	-0.8589226007461548	-0.9688682556152344	-0.3977712094783783	0.3129511773586273	-0.06902269273996353	-0.08728044480085373	-0.2532096803188324	-0.1014907956123352
LOC642989		1.0616894960403442	0.469600111246109	1.1694695949554443	0.39129823446273804	-0.8739150762557983	-1.0733460187911987	-1.24387788772583	-0.9228031635284424	0.1677244007587433	-0.17889830470085144	-0.23178568482398987	-0.1882268339395523	-0.02645794302225113	-0.7345898151397705
LOC643284		0.4752875566482544	0.31332844495773315	0.7345053553581238	0.5353480577468872	-0.4174206852912903	-0.06920497864484787	-0.7526333928108215	-0.32068565487861633	0.05314286798238754	-0.04835556447505951	0.020578619092702866	0.08150773495435715	0.6017537117004395	-0.04835556447505951
LOC643287		1.038341760635376	0.8614208102226257	1.6322729587554932	0.8834823369979858	0.41670048236846924	0.01714518293738365	-0.6420756578445435	-0.29920822381973267	0.04552764818072319	-0.1741439700126648	0.07655119150876999	0.39065220952033997	0.6868451237678528	-0.05027414858341217
LOC643310		0.48016634583473206	0.1776665449142456	1.0627883672714233	0.0994158387184143	-0.38240769505500793	-0.5772301554679871	-0.5609172582626343	-0.320189893245697	0.0704854354262352	-0.22622787952423096	0.06828459352254868	-0.18793658912181854	0.3012416362762451	-0.3645288050174713
LOC643358		0.21684494614601135	0.09973760694265366	0.8338009119033813	0.1400051712989807	-0.8733422756195068	-0.5227870941162109	-0.40681192278862	-0.5912149548530579	0.03751244395971298	-0.17417757213115692	-0.018480943515896797	-0.033171940594911575	0.7364242672920227	-0.033171940594911575
LOC643387		0.3294585347175598	0.16627264022827148	0.7348774671554565	0.08751344680786133	-0.5779028534889221	-0.4333237409591675	-0.45762670040130615	-0.6923632621765137	-0.21633616089820862	-0.30374330282211304	-0.1004699245095253	-0.2697150707244873	-0.006271591875702143	-0.1673804372549057
LOC643882		0.5568736791610718	0.41728508472442627	0.1319127380847931	0.29556113481521606	-0.3383229970932007	-0.5378378033638	-0.44465765357017517	-0.15126729011535645	-0.06706637889146805	-0.10936399549245834	-0.11280535161495209	0.0465552918612957	-0.5493570566177368	0.13279281556606293
LOC643949		0.9208043217658997	0.7553715705871582	0.9743639826774597	0.42741161584854126	-0.7553597092628479	-0.8926205039024353	-0.6413008570671082	-0.735840380191803	0.04324616119265556	0.47749513387680054	0.3044452369213104	0.4513373076915741	0.026675205677747726	-0.10576441884040833
LOC643997		0.6180599927902222	0.5049861073493958	0.6002939343452454	0.9777044057846069	-1.029123306274414	-0.6972629427909851	-1.1266603469848633	-1.508638620376587	-0.8802648186683655	-0.6327803134918213	-0.47934913635253906	-0.752388596534729	-0.6801475882530212	-0.7722257375717163
LOC644039		0.588752806186676	0.7180517911911011	0.5596871972084045	0.327029287815094	-0.9294735789299011	-0.20961061120033264	-0.9092275500297546	-0.8622884154319763	0.32302430272102356	0.22340919077396393	0.33680227398872375	0.2278950810432434	-0.12652811408042908	-0.1645197570323944
LOC644131		0.35001635551452637	0.07868559658527374	0.34801995754241943	0.04231446981430054	-0.4810906946659088	-0.5020776987075806	-0.530620813369751	-0.5053122639656067	-0.3493444621562958	-0.3449075222015381	-0.35243871808052063	-0.26845625042915344	-0.39044907689094543	-0.3114965558052063
LOC644162		-0.8223103880882263	-0.8532280325889587	0.293195515871048	-0.194392129778862	1.7284189462661743	0.19318468868732452	0.1572759598493576	-0.031027929857373238	-0.15967264771461487	0.04482824727892876	-0.01775476522743702	0.1365741789340973	0.49685582518577576	-0.17340873181819916
LOC644250		1.2498853206634521	1.3495895862579346	0.7635393142700195	1.452132225036621	0.13824492692947388	-0.4524449110031128	-0.867189884185791	0.7599361538887024	-0.09686987847089767	0.14181220531463623	0.1112976148724556	0.4069255590438843	-0.3176175355911255	0.4376028776168823
LOC644310		0.4300196170806885	0.4091283977031708	0.49483248591423035	0.48955610394477844	-0.5262969732284546	-0.3436737060546875	-0.5969540476799011	-0.3996507227420807	-0.353119432926178	-0.5533268451690674	-0.023540249094367027	-0.16729210317134857	0.23825573921203613	-0.2928658723831177
LOC644642		0.9537203311920166	1.1719061136245728	0.27082565426826477	0.7347885370254517	-0.21029998362064362	-0.30001693964004517	-0.22845634818077087	0.4808046817779541	-0.1638181358575821	-0.12134535610675812	-0.26334020495414734	-0.22728672623634338	-0.391041100025177	-0.15627717971801758
LOC644790		0.8333632349967957	1.0231698751449585	1.0161010026931763	0.3212365508079529	-0.8446251153945923	-1.1291316747665405	-1.0275704860687256	-0.6622671484947205	-0.07494471222162247	-0.007902281358838081	-0.13859644532203674	0.1948651522397995	0.041085559874773026	-0.3731250464916229
LOC644877		-0.1284717470407486	-0.21866536140441895	0.480462908744812	0.12770748138427734	-0.9651517271995544	-0.5388733148574829	-0.30997276306152344	-0.7333027124404907	-0.5369595289230347	-0.5690767168998718	-0.2854063808917999	-0.46468111872673035	-0.23446199297904968	-0.7279099822044373
LOC644907		0.44115814566612244	0.5138423442840576	0.8163191080093384	0.2981891930103302	-0.8946695923805237	-0.672333300113678	-0.33897215127944946	-0.5445948839187622	-0.184591144323349	0.1352732926607132	-0.2893955409526825	-0.035389695316553116	0.01925254985690117	-0.7266036868095398
LOC644936		1.6854822635650635	-0.6187794208526611	0.8217549920082092	1.3450173139572144	-0.20191605389118195	0.004888610448688269	-0.7371825575828552	0.41120991110801697	1.9077489376068115	-1.1800857782363892	0.7672359347343445	-1.1050981283187866	0.31622129678726196	1.1786948442459106
LOC645138		1.0839285850524902	0.9502893090248108	1.1126987934112549	0.6895538568496704	-1.2712032794952393	-1.1339936256408691	-1.2178882360458374	-0.9967124462127686	-0.14341643452644348	0.03859756141901016	0.11210701614618301	0.1146501749753952	0.05093882977962494	-0.26985880732536316
LOC645157		1.2404555082321167	1.5747787952423096	1.8121718168258667	0.8030060529708862	-1.4979124069213867	-1.4190553426742554	-1.3149133920669556	-1.0332930088043213	0.08693880587816238	0.1805342584848404	-0.3192006051540375	0.010712568648159504	0.60578852891922	-0.2171855866909027
LOC645691		0.3090202212333679	0.47844940423965454	1.0519099235534668	0.010037091560661793	-0.6560692191123962	-0.7545972466468811	-0.647987961769104	-0.8383370041847229	0.05033271387219429	-0.11187466233968735	-0.09902197867631912	-0.06252726167440414	0.24783290922641754	-0.27387431263923645
LOC645715		0.6746711134910583	0.34213653206825256	0.6823921799659729	0.4784650504589081	-0.8756847977638245	-1.111994981765747	-0.8280798196792603	-0.9513050317764282	0.08468479663133621	-0.2543323338031769	0.06107667088508606	-0.14297382533550262	-0.13756322860717773	-0.0253729447722435
LOC645968		0.5252097845077515	0.28391286730766296	0.8236459493637085	0.043262869119644165	-0.9655331373214722	-0.7634620666503906	-0.6389081478118896	-0.7080512046813965	-0.33627405762672424	-0.0575682558119297	-0.1794525533914566	-0.2022508829832077	-0.3612877130508423	-0.5603841543197632
LOC645979		1.7465262413024902	1.9014146327972412	0.3826141357421875	0.23189924657344818	-1.3405723571777344	-1.275637149810791	-1.7682287693023682	-1.1165692806243896	-0.10862383991479874	0.4464276432991028	0.16650694608688354	-0.11011302471160889	0.05839770659804344	0.04203348606824875
LOC646197		0.3512353301048279	0.026707448065280914	0.5021255612373352	0.47764837741851807	-0.36934152245521545	-0.4631116986274719	-0.6281790733337402	-0.2872684895992279	-0.03231610730290413	-0.49929776787757874	-0.005202331114560366	0.07329976558685303	-0.43708503246307373	-0.15049652755260468
LOC646424		0.4192422926425934	0.07308954000473022	-0.23333191871643066	-0.3060060739517212	-0.21453557908535004	0.8231363296508789	1.1998082399368286	1.0294193029403687	1.082396388053894	0.18365222215652466	0.4108368754386902	1.4591140747070312	0.13511066138744354	0.5544126033782959
LOC646527		0.8086048364639282	0.9949905276298523	1.129011869430542	0.08849814534187317	-0.6228480935096741	-0.744403600692749	-0.7128043174743652	-0.5430933833122253	-0.5224242806434631	-0.17315711081027985	-0.4441937506198883	-0.17363400757312775	-0.057369522750377655	-0.32096555829048157
LOC646688		1.0385433435440063	0.8254304528236389	1.1631441116333008	0.43780285120010376	-0.9237322211265564	-0.8921513557434082	-1.0776050090789795	-0.8411144614219666	0.14808335900306702	0.12574972212314606	0.08135951310396194	-0.05551782622933388	0.34818875789642334	-0.3364352285861969
LOC646785		0.6260601282119751	0.3887088894844055	0.9716377258300781	0.47872793674468994	-1.0269051790237427	-0.7373946905136108	-1.2490922212600708	-0.7923941612243652	-0.25206050276756287	-0.5625441074371338	-0.16087676584720612	0.16514457762241364	0.1525951772928238	-0.44496363401412964
LOC646819		0.8360216617584229	0.868826150894165	0.7616925835609436	0.14782020449638367	-0.974445641040802	-1.122421383857727	-0.8323476910591125	-0.8323476910591125	-0.11261057108640671	-0.009201087057590485	-0.15752895176410675	-0.06383364647626877	-0.17738531529903412	-0.5892452597618103
LOC646849		0.37715232372283936	0.28413623571395874	0.6571293473243713	-0.04964426904916763	-0.6319334506988525	-0.8679265975952148	-0.7938703298568726	-0.6280488967895508	-0.2200884073972702	-0.47138479351997375	-0.20006264746189117	-0.15250492095947266	-0.3757433295249939	-0.3921327590942383
LOC646936		0.7256335020065308	0.9669230580329895	0.6751350164413452	0.7825987935066223	-0.022115815430879593	-0.23494809865951538	-0.30621930956840515	0.6303462982177734	-0.14033019542694092	-0.24069857597351074	-0.06606751680374146	0.1386471390724182	-0.30032962560653687	-0.07896977663040161
LOC646996		0.8539594411849976	0.86780846118927	0.6961498856544495	1.025533676147461	0.27497801184654236	-0.07336251437664032	-0.46468251943588257	0.8129428625106812	0.200418159365654	-1.8095820269081742E-4	0.11101853102445602	0.5000596642494202	0.0060815089382231236	0.5342832207679749
LOC647030		0.5991212129592896	0.24958214163780212	1.0978186130523682	0.6529150605201721	-1.0850318670272827	-0.9774331450462341	-1.4769339561462402	-0.837314248085022	0.6579550504684448	-0.19160117208957672	0.32512184977531433	0.41465383768081665	0.9072364568710327	-0.04503215104341507
LOC647037		0.05020714923739433	0.00754956342279911	0.5456458330154419	0.32244643568992615	0.02388782426714897	-0.7716596126556396	-0.3815583288669586	-0.5317351818084717	-0.44747743010520935	-0.3319452702999115	-0.3079654276371002	-0.21565139293670654	-0.19248922169208527	-0.6192489862442017
LOC647108		2.2060229778289795	1.530471920967102	0.21600906550884247	1.2188942432403564	-0.13888074457645416	-0.11889789998531342	-0.20891118049621582	0.19351203739643097	0.8192797899246216	0.23954901099205017	0.8745388984680176	0.6612083315849304	-0.08254076540470123	0.08065932244062424
LOC647285		0.3179270029067993	0.5624353289604187	0.6490519046783447	0.40556880831718445	-0.9966129064559937	-0.823281466960907	-0.8016506433486938	-0.8361044526100159	-0.06699474900960922	0.27098193764686584	-0.2212335765361786	0.011870318092405796	-0.1869715452194214	-0.5035119652748108
LOC647307		1.1379714012145996	0.7587481737136841	1.3796981573104858	0.4331205487251282	-0.627224862575531	-1.078847050666809	-1.1151247024536133	-1.8599640130996704	0.3647633492946625	0.041390858590602875	0.13024930655956268	-1.7023842334747314	-1.42863929271698	0.3197348415851593
LOC647436		0.5895310044288635	0.480995237827301	0.8307210206985474	0.19458386301994324	-0.5926458239555359	-0.5500074625015259	-0.6758008599281311	-0.685409665107727	-0.5037001371383667	-0.2612379193305969	-0.3977007567882538	-0.4419839680194855	-0.2915860712528229	-0.43788304924964905
LOC647673		1.7153537273406982	1.2936594486236572	1.7253706455230713	1.000648856163025	-0.8791322708129883	-0.8706978559494019	-1.004507064819336	-0.04206256940960884	0.5537713170051575	-0.13402995467185974	0.08662505447864532	0.22937709093093872	0.35606613755226135	0.031588129699230194
LOC648210		-0.05931156873703003	0.03800368681550026	0.538275957107544	-0.23832543194293976	-0.09229543805122375	-0.7165093421936035	-0.15662182867527008	-0.9271384477615356	-0.4167545735836029	-0.33707696199417114	-0.3328060209751129	-0.5102139711380005	-0.012154207564890385	-0.8752614855766296
LOC648622		0.5562021136283875	0.8924036026000977	1.031253695487976	0.41071492433547974	-1.0864155292510986	-0.6910164952278137	-0.8886376619338989	-0.6364784836769104	-0.002029422204941511	0.23725466430187225	-0.3235594630241394	-0.03817088156938553	0.14440999925136566	-0.359023779630661
LOC648638		-0.030750231817364693	-0.02212458662688732	0.44836339354515076	0.16875943541526794	-0.16828645765781403	-0.43506768345832825	-0.6287559270858765	-0.7389616966247559	-0.60829758644104	-0.3997897803783417	-0.26811444759368896	-0.18584966659545898	-0.17976114153862	-0.5587245225906372
LOC648705		0.5274132490158081	0.6808797121047974	0.7630502581596375	0.5645764470100403	0.05757041275501251	-0.07151087373495102	-0.1886092722415924	0.6599225401878357	-0.07651052623987198	0.00623950082808733	-0.10970953851938248	-0.23259684443473816	0.14081500470638275	-0.29418641328811646
LOC648852		1.1021066904067993	1.0588732957839966	1.0759233236312866	1.069196343421936	0.8689915537834167	-0.091221384704113	-0.692862868309021	0.6411990523338318	0.05374018847942352	-0.08801913261413574	0.29985684156417847	0.5127069354057312	0.6947434544563293	0.5252619981765747
LOC648921		1.0131282806396484	1.2886512279510498	0.5423333048820496	1.1460596323013306	-0.054889220744371414	-0.5723505020141602	-0.8022210001945496	0.7530080080032349	0.016818182542920113	0.009412133134901524	0.02315954864025116	0.46286386251449585	-0.35950809717178345	0.5573626160621643
LOC649555		0.022289326414465904	-0.4632996916770935	0.3724660873413086	0.17691802978515625	-0.9978649020195007	-0.5095956325531006	-0.3512181043624878	-0.808253824710846	-0.4729962944984436	-0.7597948312759399	-0.44203945994377136	-0.27590662240982056	-0.3387065827846527	-0.5391970872879028
LOC649821		0.4479071795940399	0.37426385283470154	0.5082113742828369	-0.024205366149544716	-0.8923844695091248	-0.5486749410629272	-0.9799622297286987	-0.5807666778564453	0.0676230937242508	0.06310992687940598	-0.0922403335571289	-0.18774734437465668	0.5335401296615601	-0.38967448472976685
LOC649946		0.658006489276886	1.179662823677063	1.226624846458435	0.29476088285446167	-1.361465334892273	-1.259461760520935	-1.1874451637268066	-1.0881112813949585	-0.16640794277191162	-0.14609278738498688	-0.4568791389465332	-0.22003088891506195	0.39615151286125183	-0.3298361599445343
LOC650157		-0.006401728373020887	0.4595637619495392	0.16542385518550873	0.530832052230835	-0.5775083899497986	-0.19503027200698853	-0.6151042580604553	-0.8981241583824158	-0.4630652368068695	-0.28718793392181396	-0.22026219964027405	-0.3458786904811859	-0.6736196875572205	-0.6940703988075256
LOC651064		0.3392311930656433	0.41659078001976013	0.581985354423523	0.24883101880550385	-1.0916049480438232	-0.9698658585548401	-0.5223863124847412	-1.019372820854187	-0.556806206703186	-0.7377500534057617	-0.43118542432785034	-0.4867611527442932	-0.2904092073440552	-0.9082238674163818
LOC651149		0.4491756558418274	0.20354580879211426	0.9592005014419556	0.11396165192127228	-0.8688412308692932	-0.5239050984382629	-0.6134209036827087	-0.6406092047691345	0.22789829969406128	-0.2195352464914322	-0.25368207693099976	-0.2499014139175415	0.4217185974121094	-0.6547227501869202
LOC651202		1.9398361444473267	0.5096381306648254	1.931862711906433	1.524686336517334	-1.0544112920761108	-0.9746343493461609	-1.081429123878479	-0.7554628849029541	0.3195342719554901	-1.0780003070831299	0.19603745639324188	0.6424184441566467	-1.5248833894729614	-0.11014151573181152
LOC652726		-0.7503758668899536	-0.11320687085390091	-0.6505587100982666	-0.2241249829530716	-0.03944842517375946	0.6627978086471558	0.20960071682929993	-0.08400750160217285	-0.11272997409105301	0.9134542942047119	0.07153680920600891	-0.11272997409105301	-0.7021433115005493	0.1385660469532013
LOC653086		1.320971131324768	1.4672093391418457	0.7816771268844604	1.3798692226409912	0.338893324136734	-0.40686914324760437	-0.6151569485664368	0.8721733093261719	-0.10964670777320862	1.5693921886850148E-4	-0.05974261835217476	0.16978706419467926	-0.3539491295814514	0.26121625304222107
LOC653156		-0.962192952632904	-0.3235315978527069	0.23628100752830505	-1.3783701658248901	-2.0011792182922363	-2.2757296562194824	-1.021059513092041	-1.9277615547180176	1.98798668384552	1.9183826446533203	1.8078492879867554	1.631155252456665	1.931668996810913	1.0730044841766357
LOC653158		0.4783549904823303	0.3291124105453491	-0.6661174297332764	0.12172671407461166	1.1629499197006226	0.3243998885154724	0.13615024089813232	1.2505297660827637	1.2718197107315063	1.4274041652679443	0.8460837006568909	1.5147124528884888	-0.2063123732805252	2.0521914958953857
LOC653377		0.2595948576927185	0.5866675972938538	0.49107933044433594	0.1796036660671234	-0.8049606680870056	-0.09241834282875061	-0.3718186020851135	-0.5377726554870605	-0.18871913850307465	0.02841286174952984	0.05279349163174629	-0.04820539429783821	0.6542580723762512	-0.17746643722057343
LOC653489		1.1853424310684204	1.437901496887207	0.7865843176841736	1.3566992282867432	0.3716278076171875	-0.42853298783302307	-0.7239390015602112	0.6099587082862854	-0.13393817842006683	-0.042065031826496124	-0.03901161625981331	0.33284077048301697	-0.44136926531791687	0.1720040887594223
LOC653496		0.40307489037513733	0.2963137626647949	1.4395793676376343	0.2720458507537842	-0.4864515960216522	-0.18704642355442047	-0.041220687329769135	0.13645201921463013	0.05325325205922127	0.1366676241159439	-0.08732008188962936	0.12733156979084015	1.2219524383544922	-0.24427881836891174
LOC653658		1.0802321434020996	0.832920253276825	1.5354022979736328	0.5080138444900513	-1.5808689594268799	-1.0855870246887207	-1.3573805093765259	-0.9810329079627991	-0.24994008243083954	-0.18099349737167358	-0.17080830037593842	-0.07832472771406174	0.8220539093017578	-0.22914133965969086
LOC653773		0.9867860078811646	0.9867860078811646	1.686576247215271	0.683249294757843	-1.4492778778076172	-1.1932425498962402	-1.394346833229065	-0.8458815813064575	-0.0061368755996227264	-0.1360698789358139	-0.24946267902851105	0.14265121519565582	0.8623614311218262	-0.4731418490409851
LOC654121		0.1969836950302124	0.30816057324409485	0.4418352544307709	0.37320172786712646	-0.9822454452514648	-0.576225221157074	-0.7389869093894958	-0.6036196351051331	-0.36826905608177185	-0.36505094170570374	-0.21604371070861816	-0.34671705961227417	-0.19059233367443085	-0.4251177906990051
LOC727821		0.6647930145263672	1.1792229413986206	1.495475172996521	0.4864250719547272	-0.810320258140564	-0.7660312056541443	-0.921680212020874	-0.7192989587783813	0.048197586089372635	-0.08579656481742859	-0.2845657467842102	-0.029131315648555756	0.3058249354362488	-0.16470204293727875
LOC727826		0.7442162036895752	0.8241970539093018	0.9080420732498169	0.531642735004425	-0.6024739742279053	-0.6728763580322266	-0.8185191750526428	-0.48419860005378723	0.012372939847409725	0.04377450421452522	-0.10828150063753128	0.28562405705451965	0.5268003344535828	-0.4924066662788391
LOC727865		0.216934472322464	0.4376440942287445	0.7621954083442688	0.13149143755435944	-0.5629609227180481	-0.543458878993988	-0.3822924792766571	-0.25694265961647034	0.013630510307848454	-0.01524747908115387	-0.19887293875217438	-0.24992012977600098	0.4376440942287445	-0.5614659190177917
LOC727984		0.7158810496330261	1.0677924156188965	0.9341480731964111	0.3645841181278229	-1.006344199180603	-0.9814450144767761	-0.9338842630386353	-0.8204909563064575	-0.09962307661771774	-0.12559500336647034	-0.1562015861272812	-0.06347893923521042	0.14293809235095978	-0.28980159759521484
LOC728031		0.06092429533600807	0.1760813444852829	0.5323179364204407	0.017240086570382118	-0.3317630887031555	-0.28038495779037476	-0.5155166983604431	-0.5796769857406616	-0.30628156661987305	0.05140397697687149	-0.2960752546787262	-0.11281106621026993	0.5298414826393127	-0.38768312335014343
LOC728060		0.11521601676940918	0.4845665693283081	1.0141866207122803	0.1394875943660736	-0.9305685758590698	-0.4647201895713806	-0.4582113027572632	-0.43269065022468567	-0.31947803497314453	-0.26574209332466125	-0.5152865052223206	-0.293293833732605	-0.0384078212082386	-0.5751401782035828
LOC728069		0.10582514107227325	0.337684690952301	-0.18655970692634583	-0.475033164024353	0.09358672797679901	-0.4975345730781555	-0.598499059677124	1.1381583213806152	1.4394564628601074	0.4589117169380188	0.29533547163009644	1.0731319189071655	-0.13728778064250946	0.798612117767334
LOC728153		-0.33063191175460815	-0.2415514588356018	-0.64728844165802	-0.11238251626491547	0.9223875999450684	0.2995759844779968	0.06305237859487534	0.36431896686553955	0.12036954611539841	0.5615972876548767	-0.08435244858264923	0.6123482584953308	-0.8160498142242432	0.6453250646591187
LOC728244		0.9171200394630432	0.4045407772064209	1.4440807104110718	0.42667561769485474	-1.2542319297790527	-0.9998432397842407	-1.151650071144104	-0.7642404437065125	0.05191368609666824	-0.3856951594352722	-0.055154163390398026	0.12789525091648102	0.6122182607650757	-0.2204587608575821
LOC728428		0.2124822437763214	0.5830702185630798	0.6320143342018127	0.09466388821601868	-1.942307949066162	-0.5375955700874329	-1.0447055101394653	-0.9462348222732544	-0.1934613138437271	0.40414080023765564	-0.09178261458873749	0.022983144968748093	0.07996208965778351	-0.1390271633863449
LOC728481		0.27688243985176086	0.5711078643798828	0.8018795251846313	0.21961483359336853	-1.5442495346069336	-0.6121237874031067	-0.8429444432258606	-1.0638370513916016	-0.3841945230960846	-0.20457147061824799	-0.3992866575717926	-0.372188538312912	0.14263080060482025	-0.7907996773719788
LOC728484		0.6380258202552795	1.104824185371399	1.1237218379974365	0.4491932988166809	-1.1718212366104126	-0.7051639556884766	-0.8130074143409729	-0.7322350740432739	-0.3673431873321533	0.07582840323448181	-0.38853299617767334	-0.21726365387439728	-0.029395658522844315	-0.5469588041305542
LOC728590		0.9378935098648071	0.7498011589050293	1.4052592515945435	0.512039065361023	-1.5036851167678833	-1.0567163228988647	-1.1659475564956665	-0.8316501975059509	0.01782572641968727	-0.16552315652370453	-0.06716955453157425	0.027494071051478386	0.7463675141334534	0.030185608193278313
LOC728643		0.3500106930732727	0.45213794708251953	0.9391108751296997	-0.15590022504329681	-0.3322841227054596	-1.1215431690216064	-0.8913138508796692	-1.1874862909317017	-0.14864878356456757	-0.04924118518829346	-0.2964754104614258	-0.058959878981113434	0.7008692622184753	-0.60916668176651
LOC728653		0.05093470960855484	-0.18630631268024445	-0.508269727230072	0.06397691369056702	0.3335608243942261	0.021271001547574997	-0.030421430245041847	0.4015566408634186	0.8962640762329102	0.8179445266723633	0.03670938313007355	0.8608051538467407	-0.36259597539901733	0.8611158728599548
LOC728672		1.2394659519195557	0.9983597993850708	1.2895442247390747	0.7979792952537537	-1.3468139171600342	-1.6296287775039673	-1.513113021850586	-1.6209927797317505	-0.09319216012954712	-0.1761031597852707	-0.16906724870204926	-0.06632405519485474	0.0627516508102417	0.07828773558139801
LOC728732		0.34244221448898315	0.562293291091919	1.1341667175292969	-0.13701480627059937	-0.472637802362442	-1.035321831703186	-0.7883336544036865	-0.9454347491264343	-0.06977396458387375	-0.13045160472393036	-0.2413695603609085	-0.4239487946033478	0.2620614767074585	-0.4471333920955658
LOC728820		0.5737085342407227	0.811434268951416	0.7196134328842163	0.08769213408231735	-0.9653721451759338	-1.2220491170883179	-1.1415308713912964	-1.1218810081481934	-0.06037953495979309	0.03250628709793091	-0.17798461019992828	-0.13302378356456757	-0.06408349424600601	-0.6574593186378479
LOC728823		1.5230512619018555	1.5159916877746582	0.023906022310256958	0.10830668359994888	-0.7648522257804871	-0.7753134369850159	-1.4127998352050781	-0.6409357786178589	0.05645334720611572	0.7300774455070496	0.2812289595603943	-0.09188669919967651	0.15095344185829163	-0.2801303565502167
LOC728873		-0.09738373756408691	-0.40949535369873047	0.4924378991127014	0.07734892517328262	1.6540522575378418	0.8118468523025513	0.8847104907035828	0.8768942356109619	0.36497506499290466	0.07075050473213196	0.14830361306667328	0.4979463517665863	1.027706265449524	0.09571853280067444
LOC728903		0.8941192626953125	0.8673545122146606	0.6259636282920837	1.060677409172058	0.9466219544410706	-0.330905020236969	-0.7113869786262512	0.30063918232917786	0.4371718764305115	0.1319998800754547	0.42583316564559937	0.8200968503952026	0.4011765122413635	0.8313478231430054
LOC728973		0.8782072067260742	1.0392357110977173	1.2846728563308716	0.8176506757736206	-1.8454257249832153	-1.4128944873809814	-1.463884949684143	-1.491207242012024	-0.2702775299549103	-0.2605125308036804	-0.3712610900402069	-0.28883111476898193	0.011815806850790977	-0.6466982960700989
LOC729009		1.3316280841827393	1.5416702032089233	1.8210716247558594	1.4824937582015991	-1.255916714668274	-1.0456464290618896	-1.5669828653335571	-0.4659091532230377	0.682773768901825	0.33700597286224365	0.2583504021167755	0.766843855381012	1.1971877813339233	0.8918110132217407
LOC729086		0.8659168481826782	0.5378290414810181	0.30719900131225586	1.1334822177886963	-1.0255966186523438	-0.5201589465141296	-1.0197420120239258	-1.0964455604553223	-0.3791311979293823	-0.11523832380771637	0.04276614263653755	-0.031461771577596664	-0.4060518145561218	0.297342449426651
LOC729142		0.17292098701000214	0.6280953288078308	0.5293514728546143	0.39080533385276794	-0.2366640269756317	-0.402264267206192	-0.34518325328826904	0.15744532644748688	0.0689278170466423	0.02481611631810665	-0.023188382387161255	0.05126490443944931	0.04054297134280205	-0.13898806273937225
LOC729208		0.9259932637214661	1.2055354118347168	1.5938596725463867	0.5715456604957581	-1.192002773284912	-1.2133188247680664	-1.1591830253601074	-0.8937863707542419	0.10808447003364563	0.06883798539638519	-0.05478889122605324	-0.015939848497509956	0.7638410329818726	-0.2133709043264389
LOC729255		0.5033795833587646	0.6179916262626648	0.9146095514297485	0.6069594025611877	-0.6855205297470093	-0.7933254241943359	-0.8416664004325867	-0.459617018699646	-0.5193521976470947	-0.46099817752838135	-0.5260196328163147	-0.36704695224761963	-0.22001178562641144	-0.5062158703804016
LOC729279		0.6699792742729187	1.0340999364852905	0.7959901690483093	0.15824595093727112	-0.34005871415138245	-0.03602240979671478	-0.13232579827308655	0.13307203352451324	0.47207561135292053	0.8287489414215088	0.3685528635978699	0.6665977835655212	0.6581488847732544	0.3498404026031494
LOC729301		0.35737699270248413	0.20494692027568817	0.4191925823688507	0.09212470054626465	-0.8911011815071106	-0.561041533946991	-0.5362847447395325	-0.5966822504997253	-0.00633492786437273	0.260273277759552	0.04380342736840248	0.07626345753669739	0.13332080841064453	-0.2193070501089096
LOC729340		0.9209696054458618	1.1344460248947144	1.3458836078643799	0.6989346146583557	-1.4035966396331787	-1.3055903911590576	-1.2397736310958862	-1.149471640586853	-0.03474947437644005	0.09647244960069656	-0.2553441524505615	0.009845823049545288	0.14594349265098572	-0.4364970922470093
LOC729362		-0.7780514359474182	-0.33283352851867676	-0.3220958709716797	-0.7598986029624939	-0.2958313822746277	-0.6521434783935547	-0.5836644172668457	-0.4852501153945923	0.6762940883636475	0.8327773213386536	0.5050082206726074	0.7160358428955078	0.8682460784912109	-0.12334436923265457
LOC729500		0.76161128282547	0.6991837024688721	0.8952367305755615	0.17640668153762817	-0.9356703758239746	-0.6439226269721985	-1.0546200275421143	-0.49750760197639465	0.01428416557610035	0.1938142478466034	0.04050982743501663	0.423389732837677	0.23106466233730316	-0.48155859112739563
LOC729708		0.23199105262756348	1.3403935432434082	0.6441725492477417	0.40280747413635254	-0.5628527998924255	-0.8161094188690186	-0.6445630788803101	-0.8396503925323486	-0.2914232313632965	0.567817747592926	-0.18963909149169922	-0.116386778652668	-0.458617240190506	-0.18419519066810608
LOC729769		0.077486552298069	0.13388566672801971	0.6441304683685303	-0.4212922155857086	-1.1201034784317017	-0.5617852807044983	-0.5445340871810913	-0.675076425075531	-0.5751119256019592	-0.1412375420331955	-0.39040690660476685	-0.2532547116279602	0.36969825625419617	-0.5508320927619934
LOC729816		0.3012697696685791	0.5673729181289673	0.02981024980545044	-0.02581464685499668	-0.6024864315986633	-0.49928367137908936	-0.3801060616970062	-1.0383790731430054	-0.5726363062858582	-0.14770005643367767	0.04276673123240471	-0.8150649070739746	-0.7434412240982056	-0.6540380716323853
LOC729841		0.03396418318152428	-0.09112787246704102	-0.7527532577514648	-0.5905743837356567	1.1026631593704224	-0.11393387615680695	-0.38953885436058044	-0.14276951551437378	0.4172264337539673	0.5204876065254211	1.0048404932022095	0.6087998747825623	0.024052323773503304	0.24655407667160034
LOC729926		0.4239605963230133	0.474044531583786	0.444386750459671	0.1641770601272583	-0.7628456354141235	-0.3871217668056488	-0.9645935893058777	-0.7264790534973145	-0.5071675181388855	-0.5254985094070435	-0.4449784457683563	-0.479338139295578	-0.42077353596687317	-1.1604642868041992
LOC729978		0.39918214082717896	1.085579752922058	-0.7307470440864563	0.21857166290283203	0.8884947896003723	0.550933837890625	0.27428245544433594	1.1179943084716797	1.1122863292694092	1.1179943084716797	0.9441335201263428	1.265647292137146	0.8212403655052185	1.4412600994110107
LOC730004		0.7229341864585876	0.3276114761829376	1.2264255285263062	0.1950577050447464	-0.3216603994369507	-0.49106550216674805	-0.13415150344371796	-0.07122297585010529	0.10867147892713547	-0.01482001319527626	0.15759454667568207	0.27202051877975464	0.5479459762573242	-0.20184187591075897
LOC730107		-0.3002786934375763	0.1187867671251297	1.1868215799331665	0.18664222955703735	-0.31613773107528687	0.02192326821386814	-0.14369940757751465	-0.33639830350875854	-0.5723276138305664	-0.24360184371471405	-0.48924028873443604	-0.4250238835811615	0.9767151474952698	-0.1965133398771286
LOC730167		-0.5019879937171936	-0.8752122521400452	-0.4069617986679077	-0.3807656764984131	0.6818864941596985	-0.5123558640480042	0.05768836662173271	0.011915553361177444	0.16822831332683563	-0.4543280303478241	-0.1357322782278061	-0.3357056975364685	-0.06351328641176224	-0.39323416352272034
LOC730255		1.0694491863250732	1.1587640047073364	1.3364520072937012	0.7683956027030945	-1.4598256349563599	-1.4442126750946045	-1.3053600788116455	-1.1714251041412354	-0.0599040649831295	0.0018276041373610497	-0.11643076688051224	0.11531710624694824	-0.023386845365166664	-0.23913519084453583
LOC730278		1.7411257028579712	1.717659831047058	0.06832332909107208	0.9329366087913513	-1.1228517293930054	-0.6796963214874268	-1.0899337530136108	0.06442666798830032	1.1544069051742554	0.6646380424499512	1.2699780464172363	1.1544069051742554	0.43945327401161194	0.5043084621429443
LOC730288		1.2199480533599854	1.497101902961731	1.5357385873794556	0.7594078183174133	-0.9715525507926941	-0.9708786010742188	-1.0177628993988037	-0.8649582266807556	-0.06443022936582565	0.07166160643100739	-0.4298994541168213	0.04599742591381073	0.3259834349155426	-0.3848099112510681
LOC730382		0.576805830001831	0.42038974165916443	0.7917693853378296	0.3880589008331299	-0.6431800127029419	-0.5920165181159973	-0.6413660645484924	-0.5716882348060608	-0.44017329812049866	-0.4427117705345154	-0.4620381295681	-0.31123673915863037	-0.17064058780670166	-0.5264917016029358
LOC730525		-0.6815317273139954	-0.9530370831489563	-1.1868219375610352	-1.1844626665115356	-1.2787280082702637	-0.7496069669723511	0.14832346141338348	-0.44324225187301636	-0.1572989523410797	-0.1163325160741806	-0.7810067534446716	-0.23031888902187347	-1.816078782081604	0.1927211582660675
LOC730740		0.047378819435834885	0.23087026178836823	0.29761362075805664	0.5178354978561401	-0.21532100439071655	-0.4841049611568451	-0.6230247020721436	-0.7374011278152466	-0.2577076852321625	-0.35727792978286743	-0.3036271333694458	-0.3608190715312958	-0.6825153827667236	-0.42033788561820984
LOC730754		0.08449950814247131	0.3010692000389099	0.6897599101066589	0.07781482487916946	-0.8423824906349182	-0.606453001499176	-0.665503203868866	-0.6393776535987854	-0.28370532393455505	-0.1429051011800766	-0.007930425927042961	0.27984511852264404	0.32533708214759827	-0.2634407877922058
LOC730990		1.1424036026000977	1.1069505214691162	0.7993088960647583	1.0813424587249756	-0.3451789915561676	-0.6807758212089539	-0.9816728234291077	0.2606890797615051	0.22095026075839996	0.03163854032754898	0.14807350933551788	0.5394548773765564	0.13181684911251068	0.5029100775718689
LOC731640		1.1622915267944336	1.253684401512146	1.3999266624450684	0.7971810102462769	-1.7653623819351196	-1.3428503274917603	-1.3059003353118896	-1.0155175924301147	0.246526300907135	0.4675251841545105	-0.07730913162231445	0.1246466189622879	0.5228235125541687	0.056882087141275406
LOC731985		0.08554280549287796	0.44592341780662537	0.7065117955207825	-0.01618022844195366	-1.1379910707473755	-0.4095200300216675	-0.6240820288658142	-0.5727102756500244	-0.5628573894500732	-0.049246449023485184	-0.41868454217910767	-0.3289167881011963	0.1940048485994339	-0.7226636409759521
LOC732165		0.19032883644104004	1.1355820894241333	0.298050194978714	0.1653948426246643	-0.4741908013820648	-0.439399391412735	-0.5820861458778381	-0.8355883359909058	0.02422104962170124	0.4673460125923157	-0.022782646119594574	-0.3091259002685547	-0.2818017899990082	-0.002797686494886875
LOC90586		0.9265557527542114	0.916681706905365	0.24596388638019562	0.9606147408485413	0.9606147408485413	-0.07521912455558777	-0.6241233348846436	0.8421527743339539	0.23102045059204102	0.0511585995554924	0.35972121357917786	0.6222790479660034	-0.029208289459347725	0.6336110830307007
LONP1		-0.7285022735595703	-0.02530275098979473	-0.5573173761367798	-0.3832814395427704	-0.2741974890232086	0.2392779141664505	0.10021251440048218	0.28251105546951294	-0.17291317880153656	0.5462225079536438	-0.20013108849525452	0.22609665989875793	0.20181050896644592	0.5049561262130737
LPAR4		-0.6876996755599976	-0.6935673952102661	0.014334806241095066	-0.7870895862579346	2.5312724113464355	-0.6411705613136292	0.7486452460289001	-0.23424582183361053	-0.5989291667938232	-0.6310372352600098	-0.5235516428947449	-0.26888784766197205	-0.7728930711746216	-0.6851211190223694
LPAR5		2.9437062740325928	1.2767513990402222	0.809634804725647	1.8167173862457275	-0.1584603190422058	0.876556932926178	-0.24457591772079468	0.8368512392044067	2.598008394241333	0.9980946779251099	2.6271626949310303	2.0490264892578125	1.2609385251998901	1.1883659362792969
LPHN2		-1.0374659299850464	-0.26191484928131104	-1.0462398529052734	-1.4469239711761475	-1.4093053340911865	-0.7591440081596375	-0.21201419830322266	-0.570932924747467	0.11396021395921707	-0.01109155360609293	-0.3954012393951416	0.44935664534568787	-0.36739757657051086	0.26235392689704895
LRIG1		-0.8920936584472656	-0.10556124895811081	-0.859184980392456	-0.509615421295166	0.7135842442512512	-0.20608332753181458	-0.33130374550819397	0.17504380643367767	-0.8295510411262512	-0.1479438692331314	-0.17489317059516907	-0.22152438759803772	-0.3424605429172516	0.01955716870725155
LRPAP1		-0.322584331035614	0.22676575183868408	-0.6479126214981079	-0.7930948138237	0.5616573095321655	-0.3823411464691162	0.27037060260772705	0.3645232021808624	0.4073444604873657	0.27218708395957947	0.09534650295972824	0.17125986516475677	-0.3184512257575989	0.33645766973495483
LRRN2		-0.8422662019729614	-0.7711117267608643	0.8253831267356873	-0.3139355480670929	-0.5844762921333313	1.2204978466033936	2.0416524410247803	-0.15455585718154907	-0.43149521946907043	-0.6650189161300659	-0.3896220922470093	1.526463508605957	-0.6900559663772583	-0.061922308057546616
LRRN3		-1.5902053117752075	-0.9628763198852539	-1.295937418937683	-0.41216588020324707	0.029500752687454224	0.5331405401229858	-0.8568252921104431	-0.7620869278907776	-1.2435741424560547	-0.1694708913564682	-0.6305760741233826	-1.0185497999191284	-1.4752906560897827	-0.056122537702322006
LSAMP		-1.4363185167312622	-1.2556277513504028	-0.6170588731765747	-0.13117870688438416	2.4495110511779785	1.187742829322815	1.0600178241729736	0.02300160378217697	-1.2077767848968506	-0.8542201519012451	-0.7940107583999634	-0.24260087311267853	0.30836373567581177	-0.577398955821991
LYL1		1.887068271636963	1.3989568948745728	1.1127294301986694	1.3964662551879883	0.10163312405347824	0.2217319756746292	-0.045483868569135666	0.5678064227104187	2.2007334232330322	0.9188212156295776	1.5106052160263062	1.952425479888916	1.5474486351013184	0.9169304966926575
LYPD1		-0.27090632915496826	1.1028038263320923	0.47311633825302124	0.8889086246490479	-0.5788685083389282	0.5515978336334229	-0.02256668172776699	-0.8079344034194946	-0.6239667534828186	0.7884971499443054	-0.27887284755706787	0.06791973859071732	-0.19167225062847137	0.08321071416139603
LZTS1		-1.1609470844268799	-1.0309760570526123	-0.6497881412506104	-0.7912794351577759	-1.1553623676300049	-0.48709410429000854	0.4446225166320801	-0.9938938617706299	-0.9396791458129883	-0.08529556542634964	-0.46308472752571106	-0.5923833250999451	-0.2755047082901001	0.14876283705234528
M6PR		0.37144067883491516	-0.009959856048226357	-0.9447895884513855	-0.20047329366207123	-0.04363742098212242	-0.0931832492351532	-0.29067695140838623	-0.11293452978134155	0.9886528253555298	0.5886209011077881	0.8469637036323547	0.5000653266906738	-0.3166504502296448	0.527994692325592
MAGED1		-1.5384289026260376	-0.054842669516801834	-0.6480641961097717	-0.3012281060218811	0.036469656974077225	0.5217412114143372	0.39555248618125916	-0.061805278062820435	-1.0073249340057373	0.31894955039024353	-0.5915417671203613	-0.4134722650051117	-1.2633397579193115	-0.3557557761669159
MAN2C1		0.03555343300104141	0.2859565019607544	-1.038959264755249	-0.07612694054841995	0.5570878386497498	0.4260963499546051	0.25869467854499817	0.4260963499546051	0.40363773703575134	0.6092475056648254	0.18434183299541473	0.446501225233078	-0.17230504751205444	0.5696571469306946
MAP7		0.5548871159553528	0.014138762839138508	1.7129621505737305	0.6913325190544128	0.06254834681749344	-0.07667391747236252	-0.06003256142139435	0.7914121747016907	0.5704755783081055	-0.24856248497962952	0.5296681523323059	0.2882663309574127	2.179126501083374	0.46189773082733154
2006-03-01		-0.4771226942539215	-0.1154940202832222	-0.14936880767345428	-0.3813270926475525	0.4418427646160126	-0.3084757328033447	0.2623851001262665	-0.1805683970451355	0.06504014134407043	1.086336374282837	0.5870581865310669	-0.0765705481171608	0.14337126910686493	1.0552680492401123
MARCKS		-0.2560727000236511	-0.9428410530090332	-0.37901613116264343	0.20203281939029694	0.8854963183403015	0.562494158744812	0.41184353828430176	0.11485353857278824	0.33532974123954773	-0.44572556018829346	0.29369649291038513	-0.10557529330253601	-1.0182652473449707	-0.0037631234154105186
MARCKSL1		-0.7455034255981445	-1.3108553886413574	0.465035617351532	0.4923502504825592	1.5703105926513672	1.389046311378479	1.0448130369186401	0.4447758197784424	-0.3592231869697571	-0.7162052392959595	-0.17895308136940002	-0.032866787165403366	0.43277207016944885	-0.032866787165403366
MBP		1.9844536781311035	1.321081280708313	4.407903671264648	1.923091173171997	2.660038709640503	1.6620007753372192	1.5677037239074707	1.9894963502883911	2.788055896759033	0.07679835706949234	1.7396609783172607	1.5728529691696167	4.540289402008057	1.8500871658325195
MCART1		0.867400050163269	0.9446758031845093	0.11530452221632004	1.2455838918685913	0.8216936588287354	0.08135566115379333	-0.22577819228172302	0.47762054204940796	0.25203371047973633	0.3733820915222168	0.47762054204940796	0.47762054204940796	-0.43207186460494995	0.9850122332572937
MCTS1		0.20540353655815125	0.7416404485702515	0.009670885279774666	0.26975852251052856	-0.609351396560669	-0.5737470388412476	-0.5462688207626343	-0.7934224605560303	-0.30691805481910706	-0.08360140025615692	-0.06387092173099518	-0.2251710593700409	-0.5381096601486206	-0.14529192447662354
MEPCE		0.22035375237464905	0.5563060641288757	0.1797187775373459	-0.33938705921173096	-0.14980946481227875	-0.6526642441749573	-0.6179848313331604	-0.7262659668922424	-0.22206129133701324	-0.28980058431625366	-0.20388314127922058	-0.4992688000202179	-0.2011623978614807	-0.5059897303581238
METTL7A		1.0694129467010498	1.8831167221069336	0.8097560405731201	0.396869957447052	-1.0230658054351807	-0.47642087936401367	-0.7300723791122437	-0.32100042700767517	0.49478915333747864	0.7624881267547607	0.19891586899757385	0.5053929686546326	0.33013707399368286	0.569862425327301
MFSD10		-0.42624586820602417	-0.26894140243530273	-0.8627107739448547	-0.6918509006500244	-0.0322062149643898	-0.7210850119590759	0.6811037659645081	-0.2657811641693115	-0.12440755218267441	0.003640568582341075	0.08148214221000671	-0.4570300877094269	-0.9681279063224792	0.165474995970726
MGC16121		-0.030098319053649902	1.5638973712921143	-0.11874250322580338	0.6230310797691345	-0.803578794002533	0.07851068675518036	-0.4477463364601135	-0.7672048211097717	-0.7435924410820007	0.38164573907852173	-0.14659829437732697	-0.5343006253242493	-0.7292927503585815	-0.42329466342926025
MGC4677		-0.2556733191013336	0.050417862832546234	-0.568554699420929	-0.24579918384552002	-1.1574124097824097	0.4402133822441101	1.065951943397522	0.8454040884971619	0.02720887027680874	0.49747323989868164	0.06320228427648544	0.31000587344169617	-0.8167669773101807	0.5781960487365723
MGC87895		0.682391345500946	0.8660232424736023	1.107774257659912	0.22354385256767273	-0.9307453036308289	-0.8386421203613281	-0.9509227275848389	-0.43409463763237	0.030728483572602272	-0.028704902157187462	0.050721634179353714	0.0707930475473404	0.11180242896080017	-0.46887847781181335
MGP		-1.5655399560928345	-0.2653084099292755	-1.1307486295700073	-1.049140453338623	-0.9248413443565369	-0.6523516774177551	0.9339736700057983	0.7001200914382935	0.6411222219467163	0.4563578963279724	-1.242186188697815	1.1337099075317383	-0.24266910552978516	0.37910810112953186
MIDN		-0.667256772518158	-0.22229968011379242	-0.8782321214675903	-0.15169455111026764	1.1126046180725098	0.6392450332641602	0.26892009377479553	0.9825451970100403	0.34178420901298523	0.14375491440296173	-0.45279306173324585	0.26042118668556213	-1.0351371765136719	0.3087323009967804
MIR1974		1.604501724243164	1.0166009664535522	2.9591169357299805	0.9242444038391113	-2.339184284210205	1.17071533203125	2.0450382232666016	1.9602164030075073	0.6103101968765259	1.5999670028686523	1.5217466354370117	0.8483009338378906	2.3720016479492188	0.30001944303512573
MIS12		-0.2491740882396698	0.6629677414894104	0.19308169186115265	-0.11071072518825531	-0.5991033911705017	-0.6364797949790955	-0.5121556520462036	-1.1565163135528564	-0.8712927103042603	0.05185077339410782	-0.5729580521583557	-0.32373976707458496	-0.3402390778064728	-0.35511693358421326
MMP9		-0.3063981533050537	1.013543725013733	-0.5218007564544678	-0.21406149864196777	0.5641264915466309	0.21748824417591095	0.32707685232162476	1.1924268007278442	1.0650835037231445	1.41288161277771	-0.02611120417714119	1.00840425491333	-0.4728793799877167	3.613737106323242
MNT		-0.06479044258594513	0.16086915135383606	-0.6077901124954224	-0.8036882281303406	-0.011465614661574364	-0.1671203374862671	-0.019214794039726257	0.2796553373336792	0.4433455169200897	0.6356196999549866	-0.06799622625112534	0.34796661138534546	0.14255337417125702	0.4921780526638031
MOBP		1.136035680770874	0.3879697024822235	3.8745410442352295	1.6558256149291992	0.23946787416934967	1.6081169843673706	0.7795420289039612	1.8982547521591187	3.2286338806152344	-0.17022213339805603	1.638849139213562	1.4899293184280396	4.502920627593994	1.992710828781128
MORF4L1		-0.11865605413913727	0.01767895184457302	0.5225939750671387	-0.0811886265873909	-0.7155396342277527	-0.677033543586731	-0.4689961075782776	-0.43220967054367065	-0.6180241703987122	-0.5240878462791443	-0.28430435061454773	-0.4256437122821808	-0.05073706805706024	-0.31775060296058655
MPDZ		-1.0361372232437134	-0.5439053177833557	0.3078303933143616	-0.6051246523857117	0.7083370089530945	0.34206622838974	0.8977642059326172	0.527615487575531	-0.164015993475914	0.1970902979373932	-0.2875318229198456	0.12915903329849243	0.8414011597633362	-0.02840924635529518
MRLC2		-0.2367449253797531	-0.39147886633872986	-0.48435771465301514	-0.44491472840309143	-0.4343807101249695	0.12270450592041016	0.5418512225151062	0.022513316944241524	0.28473591804504395	0.11648447811603546	0.22775697708129883	0.3639979362487793	-0.12922479212284088	0.07904507964849472
MRPL15		0.4723248779773712	0.6159900426864624	0.07960856705904007	0.6271176934242249	-0.8189277648925781	-0.5275144577026367	-0.5221073627471924	-0.8474720120429993	-0.3659840524196625	-0.2726742923259735	-0.35859888792037964	-0.2865654528141022	-0.43584805727005005	-0.28604045510292053
MRPL19		0.11695856600999832	0.488890141248703	0.48466041684150696	0.3973296284675598	-0.431883305311203	-0.38289710879325867	-0.9083669781684875	-0.7827103734016418	-0.38592150807380676	-0.36061424016952515	-0.3491889238357544	-0.1430874764919281	0.1949901282787323	-0.20075933635234833
MS4A7		3.233039617538452	1.6573997735977173	0.44558531045913696	1.616010069847107	0.8364009857177734	0.7872804403305054	-0.38557714223861694	1.4198912382125854	2.6527459621429443	1.1671817302703857	2.803703784942627	2.0654048919677734	0.44741159677505493	2.186100959777832
MSH6		-0.06812916696071625	-0.16873884201049805	0.09121249616146088	0.14250898361206055	-0.7325093150138855	-0.6016337275505066	-0.24855570495128632	-0.765953779220581	-0.5768952369689941	-0.39956358075141907	-0.4801136255264282	-0.5084983706474304	-0.2698383331298828	-0.6461219191551208
MSTO1		0.2105628252029419	0.8404734134674072	0.164909228682518	0.5403862595558167	-0.4099431335926056	-0.4888591766357422	-0.5883547067642212	-0.6451734304428101	-0.30831271409988403	-0.27145683765411377	-0.29066941142082214	-0.4879837930202484	-0.3090343177318573	-0.3128339648246765
MSX1		-1.0677062273025513	-0.2804194390773773	-0.8043056130409241	-1.1516846418380737	-0.5503511428833008	-0.1817723959684372	-0.04686914384365082	0.8067685961723328	-1.4515597820281982	0.04387400671839714	-0.2527916729450226	-0.6738867163658142	-0.9067638516426086	0.08243720978498459
MT1G		1.043106198310852	2.2784087657928467	2.3828072547912598	1.0334750413894653	-1.2744189500808716	0.7121328711509705	1.8142050504684448	2.6379053592681885	2.047074556350708	1.5064929723739624	1.1090984344482422	2.6936073303222656	3.3174729347229004	1.2295048236846924
MT1M		0.4157637059688568	0.07293564081192017	1.8061257600784302	-0.20581203699111938	-0.7036470770835876	1.970353364944458	2.2182464599609375	3.500460624694824	0.45637696981430054	0.43377307057380676	1.1965105533599854	2.278165102005005	2.7760672569274902	1.6984020471572876
MUTYH		0.008728784509003162	-0.2043762505054474	1.3935625553131104	-0.036864135414361954	-0.12875698506832123	-0.09689117968082428	-0.23316827416419983	-0.10714265704154968	-0.3187181055545807	-0.480556845664978	-0.27338066697120667	-0.32711002230644226	0.8017165064811707	-0.27950650453567505
MXRA5		-0.6095342636108398	-0.714152455329895	0.2617447078227997	1.070203423500061	-0.5527247786521912	1.9820443391799927	1.9045997858047485	0.20612943172454834	0.647923469543457	-0.27405011653900146	-0.6014944911003113	1.2113862037658691	-0.15023210644721985	1.024955153465271
MYLIP		-0.01280310656875372	-1.113589882850647	-0.21018463373184204	-0.2792220413684845	0.9696736335754395	-0.9561411142349243	-0.3737129867076874	0.06623084098100662	1.2890795469284058	-0.3997454345226288	-0.22904735803604126	0.7637265920639038	-0.3088787794113159	3.4359924029558897E-4
MYO10		-0.03333606198430061	-0.06334945559501648	1.2334318161010742	-0.16090959310531616	-1.5945971012115479	-0.7001115083694458	-0.45824187994003296	-0.3731909990310669	-0.7368643283843994	-0.676149845123291	-0.45476552844047546	-0.4040229320526123	0.47014594078063965	-0.1822192221879959
MYST3		-0.3544917702674866	-0.385281503200531	-0.3494943380355835	-0.16565653681755066	0.9278090000152588	0.5682061910629272	0.08199463039636612	0.3924846053123474	0.5920578241348267	0.4092215299606323	0.23603956401348114	0.5563315749168396	0.6533632874488831	0.7155022621154785
NACAP1		0.6034972071647644	0.6281445622444153	1.1197433471679688	0.019727420061826706	-0.832194983959198	-0.7986099123954773	-0.9119397401809692	-0.5692870020866394	-0.274546355009079	-0.24207797646522522	-0.21945984661579132	-0.15905749797821045	0.2740565538406372	-0.41345924139022827
NAPB		0.21145141124725342	0.03950336202979088	1.8748582601547241	0.02746153622865677	-0.3326220214366913	0.25957322120666504	0.14004482328891754	0.7927477359771729	-0.13646207749843597	0.03771129995584488	-0.2807232737541199	0.03398885205388069	2.113562822341919	0.3743498623371124
NAPSA		2.8475213050842285	-0.32818666100502014	-0.11432855576276779	1.8997246026992798	-0.41284969449043274	0.8299353718757629	-0.29466673731803894	0.9088844656944275	-0.02364649809896946	-0.5438275933265686	2.247865676879883	1.4884846210479736	0.19442087411880493	0.6579894423484802
NARS		0.4094790518283844	0.4054107069969177	0.2634353041648865	0.34335991740226746	-0.6029652953147888	-0.5478854179382324	-0.8384510278701782	-1.2295457124710083	-0.2486119419336319	-0.25499361753463745	0.0898527204990387	-0.35933467745780945	-0.3261294662952423	0.06647203862667084
NBPF10		-0.8477210402488708	-0.5615748167037964	-0.3276381194591522	-0.9089481830596924	1.2563389539718628	-0.632306694984436	-0.3900566101074219	-0.6905910968780518	0.2572213113307953	0.8757858276367188	0.5423755645751953	0.05442756041884422	-0.014466646127402782	0.5045319199562073
NBPF20		-1.1484178304672241	-0.8270735740661621	-0.23677584528923035	-1.6084741353988647	2.294684648513794	-0.6388514637947083	-0.3375069797039032	-0.7736154198646545	0.6159307360649109	1.5213736295700073	1.0383381843566895	0.552055835723877	0.19440048933029175	0.8508806824684143
NCRNA00085		0.08266376703977585	0.5232377648353577	0.6005938649177551	-0.18880324065685272	-0.6842716932296753	-0.37683966755867004	-0.21357029676437378	0.009271928109228611	-0.27205684781074524	-0.22534069418907166	0.025782227516174316	-0.230876624584198	0.8762168884277344	-0.2778167426586151
NDUFA4L2		0.06587996333837509	0.5017827749252319	0.8616140484809875	0.4469156861305237	1.7100750207901	0.6673714518547058	1.8770906925201416	1.0588128566741943	0.8395609855651855	0.8837915658950806	0.21500641107559204	1.5800591707229614	1.5420584678649902	0.9140653610229492
NDUFAB1		0.05281902849674225	0.21585844457149506	0.45189034938812256	-0.16480183601379395	-0.6124218106269836	-0.822953462600708	-0.328531414270401	-0.6902577877044678	-0.7107940912246704	-0.2419750988483429	-0.33568668365478516	-0.3727755546569824	0.10654612630605698	-0.04819495230913162
NDUFB10		0.14598046243190765	0.2752779722213745	0.5728252530097961	0.08744098246097565	-0.5011054873466492	-0.337467223405838	-0.6440693736076355	-0.49774083495140076	-0.3270619511604309	0.12771359086036682	-0.36501026153564453	0.026217538863420486	0.37135615944862366	0.026217538863420486
NDUFB9		0.7799922227859497	0.34677547216415405	1.3238956928253174	0.7525495886802673	-0.8342393636703491	-0.4630759060382843	-0.9393067955970764	-0.5829706788063049	-0.29448816180229187	-0.35400813817977905	-0.23693162202835083	-0.2185894399881363	1.1950252056121826	0.2943247854709625
NEU1		0.007037589326500893	-0.42433568835258484	-0.9939647316932678	-0.36565595865249634	0.02619524672627449	-0.2421446144580841	0.02694883570075035	0.15120306611061096	0.6008881330490112	0.24654915928840637	0.21144337952136993	0.5023163557052612	-0.8364825248718262	0.5901587009429932
NEU4		0.4228491187095642	-0.22715410590171814	-0.2286384254693985	1.4768167734146118	3.6627278327941895	2.5380663871765137	-0.3297547996044159	2.195794105529785	0.11367223411798477	-0.10617400705814362	0.7507364153862	-0.28698575496673584	0.3041219115257263	0.8185964226722717
NFIB		-1.353659749031067	-0.5510488748550415	0.32940673828125	-0.4425555467605591	1.9131102561950684	0.54336017370224	0.8856809139251709	0.9743348360061646	-0.5282383561134338	0.02353072538971901	-0.6594384908676147	0.23180633783340454	0.5043486952781677	0.02353072538971901
NFKBIA		0.8129662871360779	0.5287618637084961	-0.24888676404953003	0.6571417450904846	0.9695236682891846	1.1445488929748535	0.3890317976474762	1.9233603477478027	2.6141910552978516	1.5394452810287476	0.8549486994743347	1.799698829650879	0.15889783203601837	1.6339964866638184
NFKBIZ		0.6400054693222046	0.897405207157135	-1.2728192806243896	0.24802468717098236	0.15791243314743042	0.5615831613540649	0.4549815058708191	1.3923817873001099	2.389673948287964	2.106654167175293	0.47918879985809326	1.9675401449203491	0.26186618208885193	0.8705791234970093
NIPA1		0.30462613701820374	-0.007336752954870462	1.9209071397781372	0.5032981038093567	-0.37000614404678345	-0.7698003649711609	-0.387993723154068	0.20101821422576904	-0.03813666105270386	-0.39840206503868103	-0.3395576775074005	-0.2907440662384033	1.4378005266189575	0.04286651685833931
NKAIN2		0.432904988527298	-0.2727566659450531	2.134810447692871	1.0768555402755737	1.1625274419784546	0.08539923280477524	-0.3494300842285156	0.2252531498670578	0.7513138651847839	-0.2506941854953766	-0.01940167136490345	-0.038696590811014175	1.7479908466339111	0.5711861848831177
NKX6-2		0.7392195463180542	0.07187908887863159	2.2933571338653564	2.107794761657715	1.3176642656326294	0.6197190880775452	-0.3296827971935272	1.6166719198226929	1.473728060722351	0.12435377389192581	0.4095229506492615	1.3043395280838013	2.863222599029541	1.2318260669708252
NLRP3		0.9627686738967896	0.3940781354904175	-0.11815004050731659	0.7290520668029785	1.1169843673706055	0.8716641068458557	0.022936739027500153	2.4628777503967285	3.2185888290405273	1.0527054071426392	1.1391849517822266	2.3881382942199707	-0.03592982143163681	1.8965098857879639
NLRP8		1.086789846420288	1.07011878490448	0.2610621154308319	1.1364911794662476	0.52616947889328	-0.33670830726623535	-0.5015721917152405	0.7431961894035339	0.12644760310649872	0.3608705699443817	0.5357905030250549	0.5344559550285339	-0.30163586139678955	0.9617819786071777
NMI		0.7932580709457397	0.2211858183145523	-0.028051715344190598	0.19955328106880188	-0.7029584050178528	-0.14757025241851807	-0.7394152283668518	-0.6129776835441589	-0.37651336193084717	0.09937340766191483	-0.21202747523784637	-0.03850419446825981	-0.08289100974798203	-0.15244068205356598
NNAT		0.14848004281520844	-0.11578068882226944	2.3175089359283447	2.8123271465301514	-0.773485004901886	3.1205389499664307	2.252197742462158	1.905277967453003	-0.2355954349040985	-0.4034309685230255	-0.07824582606554031	-0.6066684722900391	0.6525193452835083	0.4912470281124115
NOC3L		0.23420749604701996	0.31539878249168396	0.36678022146224976	0.10059644281864166	-0.5729775428771973	-0.6734076142311096	-0.3600436747074127	-0.761491060256958	-0.28615474700927734	-0.15043047070503235	0.24885961413383484	0.41207173466682434	0.08858272433280945	-0.18611113727092743
NOTCH3		-0.4488440752029419	0.10748043656349182	-0.5946149230003357	-0.6981136202812195	-0.5643501877784729	0.030849605798721313	0.6613126993179321	-0.15554991364479065	-0.005314534530043602	0.23072291910648346	-0.2702127695083618	0.5623016953468323	1.0028867721557617	0.3701300323009491
NOTCH4		-0.047091539949178696	-0.38515183329582214	-0.043623119592666626	-0.3758372664451599	-0.19673335552215576	0.5446885824203491	0.766808807849884	0.999110996723175	0.8835033178329468	0.23234109580516815	0.2137991189956665	1.3736463785171509	0.9976429343223572	1.0305687189102173
NOV		-0.26684993505477905	-0.47264188528060913	-0.5525453686714172	-0.5599403381347656	2.5298147201538086	-0.4259575307369232	0.32651856541633606	0.276793897151947	-0.519082248210907	-0.1724786013364792	-0.26762139797210693	0.07218889892101288	-0.26091742515563965	-0.18769323825836182
NPTX2		-0.3173075318336487	1.0450646877288818	1.775265097618103	1.3860024213790894	-0.7131654024124146	0.13456261157989502	4.077763557434082	1.0542042255401611	-0.2724060118198395	1.107778549194336	-0.6213039755821228	0.016269458457827568	1.2150564193725586	0.850859522819519
NRCAM		-0.1182003915309906	2.0925981998443604	-0.08315528184175491	0.9568685293197632	-0.3435121476650238	0.5816431045532227	0.2175833284854889	0.13742510974407196	-1.1862704753875732	1.8228256702423096	0.29045990109443665	-0.06170560419559479	-0.06114829331636429	0.9105802774429321
NRSN2		-0.8695911765098572	0.6576098203659058	0.08675963431596756	0.26938578486442566	-0.5260279774665833	-0.11888816952705383	-0.27792122960090637	-0.6948698163032532	-1.0056777000427246	-0.12032464891672134	-0.7883970737457275	-0.7420815229415894	-0.07259394973516464	-0.3409125506877899
NUBPL		0.9900593757629395	1.016806960105896	0.2955462336540222	0.9159319400787354	0.5319825410842896	-0.3041284382343292	-0.5426608920097351	0.47750091552734375	0.24233005940914154	0.14404703676700592	0.25917553901672363	0.4874272644519806	-0.2854158878326416	0.7234971523284912
NXF1		0.24656352400779724	-0.0017447184072807431	-0.7350828647613525	0.053650207817554474	0.3871062397956848	0.2390965074300766	0.07578344643115997	0.7812298536300659	1.1138948202133179	0.6611304879188538	0.37072324752807617	1.1498732566833496	-0.12689213454723358	0.6905444860458374
OAF		-1.368351936340332	-0.10703271627426147	-1.4153627157211304	-1.3101389408111572	1.3238654136657715	-1.0356065034866333	-0.17527320981025696	-0.3398517668247223	-0.43448540568351746	-0.054311979562044144	-1.059114694595337	-0.41547808051109314	0.36024197936058044	-0.5501295924186707
ODZ3		-1.2969998121261597	-1.2087688446044922	-1.0084922313690186	-1.2942216396331787	0.6277931928634644	-1.2193173170089722	0.3389844596385956	-0.26954811811447144	-1.3003815412521362	-1.220108151435852	-1.1801210641860962	-0.39339375495910645	-1.0571118593215942	-0.9920206069946289
OLFM1		1.0317007303237915	0.33835551142692566	1.5303534269332886	2.193056344985962	0.08123345673084259	1.5513311624526978	0.0807424858212471	1.125628113746643	-0.17651566863059998	0.5789786577224731	-0.2289818972349167	-0.2285352349281311	2.4698150157928467	1.4308174848556519
OLFML2A		-1.3322643041610718	-1.0657334327697754	-1.4005519151687622	-1.3955085277557373	3.5632569789886475	-0.606705904006958	0.2139534205198288	-0.29148682951927185	-0.7058668732643127	-0.8366111516952515	-1.3221001625061035	-0.25026217103004456	-0.711222767829895	-0.5382369160652161
OLIG1		-0.46288102865219116	-1.5811727046966553	1.220410704612732	1.2524147033691406	2.2192111015319824	2.4163818359375	1.1213109493255615	2.1435441970825195	-0.3408185839653015	-1.6752912998199463	-0.057334452867507935	0.019091002643108368	1.7016067504882812	0.992213249206543
OLIG2		-1.03793466091156	-1.9055649042129517	0.5871360898017883	1.1551098823547363	1.8771053552627563	1.9634753465652466	1.3759652376174927	1.3479984998703003	-0.9422084093093872	-1.583561897277832	-0.3854580521583557	-0.6972419619560242	-0.32418230175971985	0.4998907446861267
OPALIN		0.3388427197933197	-0.2847200632095337	2.390529155731201	-0.20608554780483246	-0.16958828270435333	-0.054581061005592346	-0.034295566380023956	0.9103862643241882	0.3416067361831665	-0.2974318861961365	-0.025572383776307106	0.23588858544826508	2.6031038761138916	0.20186980068683624
P2RY11		1.1921201944351196	0.6089265942573547	-0.5360161066055298	0.5211359858512878	-0.36142411828041077	-0.6442272663116455	-0.49255573749542236	-0.19022075831890106	0.3439244329929352	0.3372144401073456	0.6189669966697693	0.12065733224153519	-0.5683479905128479	-0.01748051680624485
PACSIN1		1.6139509677886963	-0.4496665596961975	3.2347769737243652	-0.6584347486495972	-0.5926238894462585	0.05606601759791374	1.216246485710144	1.4852352142333984	0.2348291128873825	-0.5913105010986328	0.22453242540359497	0.7531583905220032	3.4369919300079346	1.0635031461715698
PAM		-1.244504451751709	-0.11308128386735916	-0.8851132988929749	-1.6793010234832764	-1.1228095293045044	-1.2977001667022705	0.04740481823682785	-0.34483635425567627	-1.0925124883651733	0.14159999787807465	-0.29924240708351135	-0.74893718957901	-1.1442785263061523	0.24345934391021729
PAPD5		0.15736232697963715	-0.22299401462078094	-0.5111917853355408	-0.3363458216190338	0.30320993065834045	-0.05960654839873314	0.20919889211654663	0.40396830439567566	0.6598138213157654	0.5697154998779297	0.07842137664556503	0.3347271978855133	-0.4871574938297272	0.37713682651519775
PAQR6		0.7137179374694824	0.14729970693588257	2.982724666595459	0.685700535774231	-0.3343326151371002	0.9448350071907043	0.44118532538414	1.3288040161132812	1.634157657623291	-0.06930065900087357	0.9578119516372681	0.9480282664299011	3.715797185897827	0.9313267469406128
PARP12		0.1267920285463333	-0.3592246174812317	-0.41235190629959106	0.0038150143809616566	0.4858360290527344	0.1666109561920166	0.4547005295753479	0.6709349155426025	0.7931208610534668	-0.10344495624303818	0.5071449279785156	1.1608978509902954	0.2944881319999695	0.19643759727478027
PCDH17		-0.9613054990768433	-0.2850080728530884	-0.29278481006622314	0.5888996124267578	1.5379623174667358	1.6429277658462524	0.8260251879692078	1.0211877822875977	-0.014069179072976112	0.4535801410675049	0.2884751260280609	-7.56771070882678E-4	0.2338063269853592	0.9320574998855591
PCDH18		-0.7047130465507507	-0.45353180170059204	-0.9017826914787292	-0.8612052202224731	-0.16609595715999603	-0.5550994277000427	0.12369164824485779	-0.2595280408859253	-0.26301851868629456	-0.5515307784080505	-0.030162356793880463	-0.17506009340286255	-0.5814085602760315	-0.20248831808567047
PCDHB19P		0.7035503387451172	0.7796444892883301	-0.009108942933380604	0.5418301224708557	0.0926031619310379	-0.19493207335472107	-0.19816647469997406	0.05385572463274002	-0.1718662530183792	0.20030321180820465	0.17109233140945435	0.20176538825035095	-0.4344448447227478	0.2238195836544037
PCDHB9		0.7542155385017395	0.7108438014984131	-0.12559056282043457	0.5388056039810181	0.08459878712892532	-0.5323650240898132	-0.5749679207801819	0.11901568621397018	-0.20047974586486816	-0.21247272193431854	0.04841720685362816	-0.022762496024370193	-0.6299006938934326	-0.06112660467624664
PCNA		0.16039350628852844	0.11373530328273773	-0.19611603021621704	0.17095044255256653	-0.5043771266937256	-0.49811556935310364	-0.49169909954071045	-0.9008182883262634	-0.4998960793018341	-0.3373538851737976	-0.12778349220752716	-0.4874412417411804	-0.7494006752967834	-0.27269086241722107
PDCD4		0.9975724816322327	0.7677347660064697	0.46479302644729614	0.6464346051216125	0.32608476281166077	-0.3244863450527191	-0.10535632073879242	1.0647612810134888	0.5718857645988464	0.09665705263614655	0.10600671917200089	0.45089080929756165	0.04026518389582634	0.46765196323394775
PDE4B		0.00961397122591734	-0.21429812908172607	-0.12242475152015686	0.21386496722698212	0.19821688532829285	0.5147367119789124	0.03880653530359268	0.8693279027938843	1.2956150770187378	0.4543987214565277	-0.055483195930719376	0.5391123294830322	-0.008863487280905247	0.5951208472251892
PDGFRB		-0.1909097135066986	0.07422693818807602	-0.6324822306632996	-0.917634129524231	-0.819868803024292	1.0248026847839355	1.3131802082061768	0.8796913623809814	0.9867019057273865	0.6376639604568481	0.06973958015441895	1.466571569442749	1.2579289674758911	0.9938609004020691
PDHA1		0.11087444424629211	0.48528358340263367	-0.09871332347393036	0.006518094800412655	-0.22387515008449554	-0.5478917360305786	-0.6189900040626526	-0.8489286303520203	-0.4441797733306885	0.009365303441882133	-0.19714240729808807	-0.35163596272468567	-0.1659398376941681	-0.3403452932834625
PDIA3P		-0.19173181056976318	1.01702880859375	0.5504451394081116	-0.41001248359680176	-0.024240588769316673	-0.6326019167900085	-0.5326838493347168	-0.6473749876022339	-0.3116600215435028	0.6713347434997559	-0.2561090290546417	-0.4207378923892975	-0.32062828540802	-0.4625382721424103
PECAM1		1.403132677078247	0.2487020492553711	0.38518309593200684	0.35915428400039673	0.5561923384666443	0.9322845339775085	1.7440152168273926	1.8647862672805786	2.0003552436828613	0.5958682894706726	1.4798851013183594	2.1350150108337402	1.8071396350860596	1.622064232826233
PELI1		0.6672034859657288	-0.3291354775428772	-0.14374364912509918	0.37589728832244873	0.7402459979057312	0.2267032414674759	0.1307564526796341	1.7797191143035889	1.5393834114074707	0.11324077099561691	0.5364181995391846	1.0275685787200928	-0.40887942910194397	0.8847830295562744
PELO		-0.852790117263794	-0.2486293762922287	-0.614189088344574	-0.6409624218940735	-0.8028373122215271	-0.3286978304386139	0.6535095572471619	0.7049296498298645	0.05752185732126236	0.29616478085517883	-0.3580162525177002	0.3710331916809082	-0.20718328654766083	0.08843987435102463
PGD		-0.3658503592014313	-0.8765771985054016	-0.6524293422698975	-0.5967811942100525	0.4068695902824402	0.37361037731170654	0.5197117328643799	-0.09827234596014023	0.37800201773643494	-0.49943968653678894	0.01221657358109951	0.3027685880661011	-0.5337303876876831	0.2490270584821701
PHF23		-0.10486940294504166	0.61316978931427	0.18870754539966583	-0.07847369462251663	-0.8581722974777222	-0.5528274178504944	-0.5029298067092896	-0.9608034491539001	-0.6244283318519592	-0.10759644210338593	-0.6587304472923279	-0.4724617302417755	-0.424970805644989	-0.31034040451049805
PHLDA1		-1.976060152053833	-0.42644643783569336	-0.6181473731994629	-0.5370475053787231	-0.18147742748260498	-0.24036119878292084	0.4314574599266052	-0.04038913547992706	-0.8084716200828552	0.08476550877094269	-1.2736155986785889	-0.4231107532978058	-2.032163381576538	-0.38746389746665955
PIGX		0.3840397596359253	0.6830331087112427	0.38934651017189026	0.32327109575271606	-0.2871730327606201	-0.19417136907577515	-0.5645734071731567	-0.42186862230300903	-0.1712527871131897	-0.22671402990818024	0.036260247230529785	0.11146484315395355	-0.11753659695386887	-0.1148638054728508
PIK3AP1		1.7192236185073853	0.9661751389503479	0.507723331451416	1.416750192642212	-0.41356271505355835	-0.36400189995765686	-0.3694821298122406	-0.22678770124912262	0.7140272855758667	0.2997833490371704	0.664093017578125	0.4390736222267151	0.004483710043132305	0.41180863976478577
PIM1		0.6875227093696594	0.1719389408826828	-0.3266458511352539	0.47493112087249756	0.707172155380249	0.6897987723350525	0.22246426343917847	1.6052870750427246	1.869080662727356	1.304589867591858	1.072601079940796	1.1412229537963867	0.542267918586731	0.8714848756790161
PIP4K2A		0.800786018371582	0.018055927008390427	2.115494728088379	1.0841162204742432	0.6425847411155701	0.4253924489021301	0.27393996715545654	1.53823983669281	0.97601717710495	-0.3048882782459259	0.7025777101516724	0.691838264465332	2.555074453353882	0.639998733997345
PIP5K2B		1.0516769886016846	0.8352373838424683	0.12407481670379639	1.0746206045150757	0.700948178768158	0.12726928293704987	-0.09240707755088806	0.8677725195884705	0.20112937688827515	0.19480156898498535	0.24517422914505005	0.48789697885513306	-0.44382017850875854	0.6494449973106384
PKP4		0.4955611824989319	0.18479928374290466	2.8795156478881836	0.7370964288711548	1.1676044464111328	0.548791766166687	0.5312185287475586	1.2859523296356201	1.413893461227417	-0.4268262982368469	0.43401023745536804	0.48494401574134827	3.1300041675567627	0.6892233490943909
PLA2G2D		0.5123839974403381	0.6880897879600525	0.2167009711265564	0.5143430829048157	-0.11541158705949783	-0.2610326111316681	-0.35426270961761475	0.5082361102104187	-0.21610917150974274	-0.05879978835582733	-0.036951951682567596	0.027694277465343475	-0.23219820857048035	0.0377713181078434
PLEKHB2		-0.13698628544807434	-0.6655955910682678	-0.25588852167129517	-0.18744009733200073	0.5120313167572021	0.16992907226085663	0.13128487765789032	-0.004708847496658564	0.48585671186447144	-0.3441963791847229	0.20645561814308167	0.1601247936487198	0.29210665822029114	0.09687252342700958
PLEKHG2		-0.46174171566963196	-0.014515524730086327	-0.5494962930679321	-0.32056349515914917	0.08181793987751007	0.057250719517469406	0.3713441789150238	0.24129459261894226	1.3946053981781006	0.7902302742004395	0.15010958909988403	0.9713017344474792	-0.29488664865493774	0.4385494291782379
PLEKHH1		0.6853718757629395	-0.14318852126598358	0.7636781930923462	1.6730490922927856	0.7115112543106079	0.19290821254253387	-0.5393969416618347	0.26691633462905884	0.8683000206947327	-0.3732195794582367	0.3454526662826538	0.5587773323059082	1.5384560823440552	0.874473512172699
PLEKHO2		1.886017084121704	0.9412986636161804	-0.0630454272031784	0.9449098110198975	-0.2215082347393036	0.04377254098653793	-0.25105851888656616	0.17669306695461273	1.0031715631484985	0.5797061920166016	1.0693461894989014	0.911067008972168	0.44907504320144653	0.8989624977111816
PLP1		1.2118152379989624	0.1341857612133026	2.9156668186187744	2.8204004764556885	3.0378708839416504	1.4878278970718384	0.5298625826835632	1.904966950416565	1.7169890403747559	-0.6945480108261108	0.8941226601600647	1.1015682220458984	2.748074531555176	1.88456130027771
PLXNA3		-0.32400867342948914	-0.28127726912498474	-0.81117182970047	-0.13787519931793213	1.1271072626113892	0.31626737117767334	0.20476028323173523	-0.03023429587483406	-0.3530679941177368	-0.02527613192796707	0.16913999617099762	-0.10946858674287796	-0.8995062708854675	0.05367898568511009
PNPT1		0.8326942920684814	0.917854368686676	0.3076818287372589	1.0846449136734009	0.3506556451320648	-0.044603198766708374	-0.20371098816394806	0.634904146194458	0.1295105665922165	0.18867190182209015	0.24514834582805634	0.26126593351364136	-0.5432584285736084	0.5336927175521851
PODXL		-0.6420113444328308	0.12263000756502151	0.12306644022464752	-0.291861891746521	-0.5948861241340637	0.7615916132926941	0.8044785857200623	1.1046948432922363	0.6318657398223877	0.5162954330444336	-0.23198729753494263	0.9357967376708984	0.895969033241272	0.6232077479362488
POLR2A		-0.26086995005607605	-0.06226646900177002	-0.6264480352401733	-0.2833431661128998	0.7553458213806152	0.22563883662223816	0.1928296685218811	0.3474920094013214	0.4432576894760132	0.37458425760269165	0.04812300205230713	0.17254731059074402	-0.10326753556728363	0.5559952855110168
POLR2J2		-0.35814014077186584	0.5542471408843994	0.13931934535503387	0.6049619913101196	-0.326889306306839	-0.15150073170661926	-0.5511022806167603	-0.9896839261054993	-0.9324920177459717	-0.49415555596351624	-0.8816443681716919	-0.8929371237754822	-1.1403536796569824	-0.9522327780723572
POLR2J3		-0.4171611964702606	0.4727822244167328	0.001110247801989317	0.40607205033302307	-0.4281051456928253	0.14169663190841675	-0.35643941164016724	-1.1044667959213257	-0.9099158048629761	-0.4431765675544739	-0.767018735408783	-0.7357171177864075	-0.9787495136260986	-0.9093804359436035
POLR3F		-0.028017671778798103	0.5076003074645996	0.2419222891330719	0.18857312202453613	-0.6056925058364868	-0.6004244685173035	-0.4881034195423126	-0.8259870409965515	-0.6062370538711548	0.08133842051029205	-0.2751000225543976	-0.5202811360359192	-0.48905664682388306	-0.14383560419082642
POMT2		-0.555610179901123	-0.12087805569171906	-0.9826292395591736	-0.06973952800035477	0.23304980993270874	0.6305220723152161	-0.18916766345500946	-0.2080070674419403	-0.37957844138145447	0.16666091978549957	-0.08517686277627945	-0.28610971570014954	-0.35259532928466797	0.38623949885368347
PON2		-0.6649389863014221	-0.8717067837715149	-0.4446510970592499	-0.12249432504177094	-0.46067899465560913	0.7916603684425354	0.5481733083724976	0.2931116819381714	-0.36511921882629395	-0.8661685585975647	0.23788237571716309	0.08144842088222504	-0.07136812806129456	-0.10925057530403137
PPBP		-0.4087117910385132	-0.1305702030658722	-0.0736444741487503	0.34819695353507996	-0.12010098993778229	0.3079183101654053	0.4663046896457672	1.2071748971939087	1.239277958869934	-0.14792177081108093	-0.23191779851913452	0.755130410194397	0.9610537886619568	1.1041882038116455
PPP1R14A		0.9081772565841675	0.18693535029888153	2.598130941390991	1.9824252128601074	2.5336456298828125	0.6844562888145447	0.29148373007774353	1.6650100946426392	1.2283037900924683	-0.05128725618124008	0.4361528754234314	0.9799723625183105	2.7304906845092773	1.1853771209716797
PPP1R15A		0.3965189754962921	-0.017221469432115555	-0.40107080340385437	0.33665433526039124	0.9604285359382629	0.11782119423151016	0.460025817155838	1.2944390773773193	1.7923065423965454	1.1186418533325195	0.3646356165409088	1.1922540664672852	-0.11127714067697525	1.1813132762908936
PPP2R5A		-0.2036498486995697	-0.4061402976512909	-0.04873143136501312	-0.434685617685318	0.33763453364372253	0.08678282052278519	-0.03143569454550743	0.08574081212282181	0.5072367787361145	0.2882528007030487	0.11281420290470123	0.45840421319007874	0.8119490742683411	0.19211988151073456
PPTC7		-0.2451932728290558	-0.2174292504787445	-0.38318127393722534	-0.5495583415031433	0.2350279688835144	-0.10679256170988083	-0.15964441001415253	0.07703857868909836	0.4456890821456909	0.5009765625	-0.0608331561088562	0.3819723427295685	-0.12076479941606522	0.22574052214622498
PRKAB1		-0.009519645012915134	-0.14868803322315216	-0.6800652146339417	-0.022522788494825363	0.7058064341545105	0.5937987565994263	0.04603860154747963	0.49022117257118225	0.7851749658584595	0.3635704517364502	0.18272985517978668	0.3926977813243866	-0.5927103757858276	0.5893760323524475
PRKCB		0.6110988855361938	0.3124055862426758	1.8049218654632568	-0.09772499650716782	-0.32437437772750854	-0.11398682743310928	-0.167244553565979	0.6383301615715027	0.459811270236969	-0.0563620962202549	-0.03206489235162735	-0.06473688036203384	1.5154880285263062	0.0897262915968895
PRKCDBP		-0.49667757749557495	-0.42990466952323914	0.011532033793628216	-0.7152882814407349	0.16894297301769257	0.15151599049568176	0.8297085762023926	0.07026662677526474	0.5373878479003906	0.10232613235712051	-0.1502181589603424	0.36999639868736267	1.1345243453979492	0.03823729231953621
PRKRA		0.02592959813773632	0.19977860152721405	0.39243683218955994	0.617953896522522	-0.046353138983249664	-0.31814512610435486	-0.502579927444458	-0.8888638019561768	-0.42496007680892944	-0.4862890839576721	-0.4535852074623108	-0.5870105028152466	-0.28387126326560974	-0.32897940278053284
PRKRIP1		-0.2579233646392822	0.1656467765569687	-0.16864730417728424	0.5190644264221191	-0.536729097366333	0.04015662521123886	-0.47423335909843445	-0.4039565920829773	-0.7510554790496826	-0.43292921781539917	-0.5552772283554077	-0.3616803288459778	-0.9943661689758301	-0.5425799489021301
PRO0628		0.10829068720340729	0.08923333883285522	-0.526616632938385	-0.15970900654792786	1.523602843284607	0.019079528748989105	-0.20884644985198975	0.048368990421295166	1.0440495014190674	1.1327461004257202	0.4170690178871155	0.933174192905426	-0.03691931813955307	0.5614986419677734
PRO1853		1.001976728439331	0.6610033512115479	0.5051575303077698	0.5521382093429565	0.2479044795036316	-0.44991862773895264	-0.8858505487442017	0.07769426703453064	-0.04627247899770737	0.06918550282716751	0.059115562587976456	0.3027918338775635	-0.1251126378774643	0.23236025869846344
PROX1		-0.7360424995422363	-0.6987856030464172	-0.7976891398429871	-0.17156031727790833	0.34235602617263794	-0.05095689371228218	-0.33814218640327454	-0.34246620535850525	-0.3667939305305481	0.15956741571426392	-0.041216954588890076	-0.7268974184989929	-0.36385151743888855	0.02874170057475567
PRPH		-0.9246624112129211	-0.5604388117790222	-0.7623003721237183	-0.3123440742492676	-0.4429120123386383	0.12919475138187408	0.37126749753952026	0.7695196866989136	-0.7129573225975037	-0.2935902178287506	-0.6999278664588928	-0.5539788603782654	-0.8827048540115356	-0.4289166033267975
PRRX1		-1.3399049043655396	-0.5248814821243286	-0.6189907789230347	-1.5156888961791992	-0.6821087598800659	-0.8399177193641663	0.09492199867963791	-0.8309584259986877	-1.2908244132995605	-0.20584116876125336	-0.4266778826713562	-0.938661515712738	-1.337951898574829	-0.612177312374115
PRSS42		-0.027785122394561768	0.20833998918533325	1.7754780054092407	0.059100497514009476	-0.09039338678121567	-0.09112781286239624	0.007981945760548115	0.24564054608345032	-0.04870166629552841	-0.22359716892242432	-0.13657407462596893	-0.05947650596499443	1.211681842803955	-0.06635747849941254
PSMB2		-0.8530653119087219	-0.13060346245765686	-0.6459886431694031	-0.6929583549499512	0.2802954614162445	-0.2209089994430542	0.35031425952911377	-0.07440454512834549	-0.41485264897346497	0.03942644223570824	-0.3605262339115143	-0.3970818817615509	-0.8602685928344727	-0.5253490209579468
PSMC5		0.26440778374671936	0.44137072563171387	0.34173741936683655	0.26440778374671936	-0.6479806900024414	-0.22742994129657745	-0.5451049208641052	-0.4224931597709656	-0.39925602078437805	-0.1488420069217682	-0.040956560522317886	-0.22277028858661652	-0.08301801234483719	-0.08034376800060272
PSMD1		-0.6167860627174377	-0.520564615726471	-0.39674675464630127	-0.22190818190574646	0.2984430193901062	0.08240252733230591	0.4549490809440613	-0.054252397269010544	-0.13103778660297394	-0.19805197417736053	0.01195364911109209	-0.1991882622241974	-0.06928034126758575	-0.0585249662399292
PTDSS1		-0.17932769656181335	-0.4097630977630615	-0.9213585257530212	-0.1691533327102661	0.01543363370001316	0.16199494898319244	0.17701087892055511	0.04418279230594635	0.4857769310474396	-0.12246161699295044	0.03765646740794182	0.2124941051006317	-0.606898307800293	0.2124941051006317
PTGES3		0.36367136240005493	0.28322461247444153	0.8539415001869202	0.538825511932373	-0.8472738862037659	-1.0440970659255981	-0.841133713722229	-1.2593497037887573	-0.18308764696121216	-0.27864131331443787	-0.172951340675354	-0.3230043053627014	-0.054104190319776535	-0.2201954573392868
PTGR2		0.7125192284584045	0.5330619812011719	0.2526952624320984	0.5231897234916687	0.4124402701854706	-0.23265871405601501	-0.538270890712738	0.3939485251903534	0.11876893788576126	-0.2523529529571533	0.054879289120435715	0.33717888593673706	0.20830494165420532	0.21578815579414368
PTMA		1.0244231224060059	0.988408088684082	1.750746250152588	1.268708348274231	-0.4495476484298706	-0.7255876064300537	-0.7884631156921387	-0.9752779006958008	-0.16527114808559418	-0.423084557056427	-0.4091606140136719	-0.1801701933145523	0.061319902539253235	-0.21816369891166687
PTPLAD2		1.4708672761917114	1.2591538429260254	0.5599684119224548	1.0554012060165405	0.2614111006259918	-0.6124465465545654	-0.6453595161437988	0.7214890122413635	0.19360049068927765	0.15877263247966766	0.16219869256019592	0.41146382689476013	-0.21805225312709808	0.46140170097351074
PTPN1		-0.07853350788354874	-0.03667677566409111	-0.7006328701972961	-0.18271325528621674	0.6404781341552734	0.09072429686784744	0.19965924322605133	0.9440808892250061	0.7243300080299377	0.9284495115280151	0.2557167410850525	0.820695698261261	-0.4029449224472046	0.642585277557373
PTTG3P		-0.059744033962488174	-0.14852352440357208	0.09758239984512329	0.3961377441883087	-0.2602006793022156	0.21411706507205963	0.004997375886887312	-1.006110429763794	-1.017471432685852	-0.330730140209198	0.03061198629438877	-0.9113436937332153	-1.6455323696136475	-0.967037558555603
PURB		-0.8878452777862549	-0.6708081364631653	-0.5539830923080444	-0.04813661798834801	1.545814037322998	0.4765413701534271	0.12241386622190475	-0.23537331819534302	-1.0118110179901123	-0.40434885025024414	-0.21164584159851074	-0.40255096554756165	-0.7211472988128662	-0.26439815759658813
RAB32		0.5308294296264648	0.2587944269180298	-0.8658410906791687	-0.4822482764720917	-0.5324593782424927	-0.6621057391166687	-0.13266336917877197	0.21799196302890778	1.2618061304092407	0.7892029285430908	0.9085161089897156	0.8755629062652588	0.08759801089763641	0.7281714081764221
RAB40B		0.3479697108268738	-0.005703964736312628	1.4413470029830933	1.077135443687439	0.02021661400794983	-0.15237605571746826	-0.19518959522247314	0.39690959453582764	0.27348288893699646	-0.3994204103946686	-0.28106689453125	-0.011829990893602371	1.694906234741211	0.3404625952243805
RABGAP1		-0.4884767234325409	-0.6558530926704407	-0.10076559334993362	-0.34525203704833984	0.272612601518631	0.28830865025520325	0.37925776839256287	0.33335942029953003	-0.10217159986495972	0.27613407373428345	-0.05976717174053192	0.04165015369653702	0.33509525656700134	0.24244509637355804
RAD21		0.1136036068201065	-0.007766492664813995	0.7885811924934387	-0.05774722993373871	-0.04261055588722229	-0.4286177456378937	-0.24737395346164703	-0.3532600402832031	-0.5223153829574585	-0.3641786575317383	-0.21076379716396332	-0.41262683272361755	0.8080673217773438	-0.15292766690254211
RASIP1		0.34973442554473877	-0.17235545814037323	0.5543850660324097	-0.32260146737098694	-0.34234005212783813	0.753429651260376	0.9845691323280334	1.2629492282867432	1.0251508951187134	0.2183612436056137	0.28461912274360657	1.291063904762268	1.6435775756835938	0.8221294283866882
RASSF2		0.9948854446411133	0.698607861995697	1.5158637762069702	1.1553118228912354	-0.45386072993278503	1.2357760667800903	-0.13728296756744385	0.8910180926322937	0.7628108859062195	0.3977687954902649	0.5291585922241211	0.7539530992507935	1.5239607095718384	1.196274995803833
RAXL1		1.4236319065093994	0.6894593834877014	0.20783323049545288	1.3121088743209839	0.015900790691375732	0.16268904507160187	-0.5255516767501831	0.6585280299186707	-0.3502958416938782	-0.398677796125412	0.2783758044242859	0.526889979839325	-0.3424389958381653	0.47897475957870483
RBM34		0.09778235107660294	0.36010676622390747	0.48288634419441223	0.0068444847129285336	-0.5828812122344971	-0.42364028096199036	-0.7400533556938171	-0.49202242493629456	-0.11360331624746323	-0.13453255593776703	-0.28868353366851807	-0.30089423060417175	0.008374830707907677	-0.2646113932132721
RBM39		-0.34543856978416443	0.22728374600410461	-0.22772040963172913	-0.3383769392967224	0.44350025057792664	0.11501464247703552	0.26303809881210327	0.37242183089256287	0.43845582008361816	0.728672444820404	-0.05362169072031975	0.18593193590641022	-0.3373276889324188	0.37658053636550903
RBX1		0.29880839586257935	0.027216194197535515	0.6316900253295898	0.46459755301475525	-0.0367848239839077	0.02614007703959942	-0.1691572368144989	-0.14960941672325134	-0.0029878735076636076	-0.4800627529621124	0.01841084472835064	-0.06575838476419449	0.4899400472640991	-0.3002322018146515
REEP2		-0.30007272958755493	0.6827918887138367	0.6326130032539368	0.22915571928024292	-1.087178349494934	-0.025256073102355003	-0.5427185297012329	-0.8239188194274902	-0.8454679250717163	0.41213133931159973	-0.504736065864563	-0.8990219831466675	-0.17565366625785828	-0.14617343246936798
RERE		-0.10480035096406937	-0.5128568410873413	0.024849969893693924	-0.25688615441322327	0.5103387236595154	0.15917834639549255	0.423521488904953	0.34927061200141907	0.09432107955217361	0.3230580687522888	0.00900817010551691	0.2785257399082184	0.3038158118724823	0.4931608736515045
RGMA		-0.668656051158905	0.9242159128189087	-0.6140450835227966	-0.9090822339057922	-0.9757415056228638	1.506329894065857	-0.3484778106212616	0.7708325982093811	-0.9712368845939636	1.4541776180267334	0.41719648241996765	0.2867182493209839	-0.5741297602653503	0.1863754391670227
RGS1		4.476123332977295	3.1459991931915283	2.114323616027832	4.021496772766113	1.826815128326416	2.7630136013031006	1.4072133302688599	3.3312463760375977	3.9221770763397217	2.71291446685791	4.134062767028809	3.8055078983306885	1.741083025932312	3.0576233863830566
RGS10		2.5915110111236572	1.290056824684143	0.8615983724594116	1.0993367433547974	0.014291323721408844	0.5612978339195251	-0.114033043384552	1.4467426538467407	2.3824167251586914	0.952232301235199	2.213955879211426	1.8746763467788696	0.63913893699646	1.2770191431045532
RGS11		-0.2793843746185303	1.1815592050552368	0.07036785781383514	1.0604032278060913	-0.5314974188804626	1.1683191061019897	0.0817498043179512	-0.10424886643886566	-0.21426962316036224	0.841591477394104	-0.4788852035999298	-0.5272349119186401	0.22151640057563782	0.02422395907342434
RHBDD2		-0.9708607196807861	-0.011818505823612213	-0.8052198886871338	-0.2564255893230438	-0.3099881708621979	0.5064589977264404	0.17251484096050262	-0.24000202119350433	-0.756205141544342	0.319385290145874	-0.08687770366668701	-0.4212071895599365	-0.5562891960144043	0.20667873322963715
RHBDF2		2.2777395248413086	1.3758107423782349	0.7229138612747192	1.0904823541641235	-0.2931370735168457	0.4310525059700012	-0.10275926440954208	1.45066237449646	2.076505661010742	1.0680989027023315	1.6513590812683105	1.9400745630264282	0.6364408135414124	1.1602834463119507
RHBDL2		0.688754141330719	0.8305046558380127	0.28901076316833496	0.5729267597198486	0.4859917461872101	-0.4893903434276581	-0.8584960103034973	0.10958249866962433	0.2062528431415558	-0.13272404670715332	0.1977953016757965	0.3479383885860443	0.10443776845932007	0.2948743999004364
RILPL2		0.21844659745693207	-0.037750836461782455	-0.4764570891857147	-0.36654749512672424	0.104182668030262	-0.4602160155773163	-0.3910648226737976	1.102999210357666	1.431898593902588	0.4165600836277008	0.4300082325935364	0.9347847700119019	-0.12904120981693268	0.7578855752944946
RIPK2		-0.21180233359336853	-0.7613000273704529	-0.7849287390708923	-0.0468016155064106	0.1667686253786087	0.052459556609392166	-0.12037120014429092	1.3772941827774048	1.2588554620742798	0.13901084661483765	-0.11320327967405319	0.9847844243049622	-0.4993155002593994	0.5849671959877014
RN5S9		0.021581992506980896	0.973345160484314	0.8491793274879456	1.2793712615966797	0.44879212975502014	0.3809535801410675	0.3901715874671936	0.7451339364051819	-0.26663869619369507	0.5989440083503723	-0.2195664942264557	0.4303327202796936	0.3361257314682007	0.19936345517635345
RNASE2		2.257037878036499	2.3493714332580566	0.6002338528633118	1.3132736682891846	-0.053820643573999405	0.5217205286026001	0.23233462870121002	1.8417963981628418	1.7086131572723389	1.3923360109329224	1.7251876592636108	2.1143345832824707	1.4276231527328491	0.12388087809085846
RNF149		1.6238062381744385	1.1727012395858765	-0.13364535570144653	0.5763257145881653	-0.009749394841492176	-0.3678935766220093	-0.693795919418335	-0.1733364313840866	1.2732553482055664	0.8765243291854858	1.0976488590240479	0.9883534908294678	-0.21433986723423004	0.786180317401886
RNF24		-0.6276773810386658	0.1734297275543213	-0.6134875416755676	-0.3364023268222809	0.016826778650283813	0.1412745863199234	0.031106047332286835	-0.08198902755975723	-0.15348142385482788	1.2617090940475464	-0.07335156202316284	-0.04019521176815033	-0.3578946590423584	0.5033349394798279
RNU12		1.421710729598999	0.4477750062942505	-0.26452139019966125	1.0915205478668213	-0.39438825845718384	0.2709042727947235	0.12268255650997162	0.11041010916233063	0.9721789360046387	-0.20632992684841156	0.2682622969150543	0.21660356223583221	-0.19708555936813354	-0.4030410647392273
RNU4-1		0.8346352577209473	0.23030135035514832	1.019827127456665	0.5843539237976074	-0.30838918685913086	-0.1823062300682068	0.860936164855957	0.27645063400268555	0.36289453506469727	0.08257371932268143	0.09780355542898178	0.20846997201442719	0.47993725538253784	-0.5092276930809021
RNU4-2		1.118730068206787	0.7430734634399414	1.220176339149475	0.5339109897613525	-0.576170802116394	-0.26291003823280334	0.6795397996902466	-0.07460936903953552	0.48806673288345337	0.5312584638595581	0.18529224395751953	0.8165327310562134	0.7695799469947815	-0.18468937277793884
RNU5A		1.1674222946166992	0.5363068580627441	0.31893494725227356	0.601288914680481	-0.2913748025894165	-0.0989215075969696	-0.20205599069595337	0.06448739767074585	1.3878445625305176	-0.109164297580719	0.6146612167358398	0.2617132067680359	0.38607996702194214	-0.2038654237985611
RNY1		1.0509204864501953	-0.07753336429595947	2.6111905574798584	0.3802716135978699	-0.037103042006492615	1.359459400177002	0.8588774800300598	1.9849846363067627	0.18773490190505981	-0.6083053946495056	-0.3377886116504669	0.2813243567943573	2.44455623626709	0.4847660958766937
RNY4		1.5942671298980713	0.9267645478248596	3.071697473526001	0.9320768713951111	-0.7818141579627991	1.9472346305847168	1.3293763399124146	2.614368200302124	0.2118208110332489	0.11077085137367249	-0.07717067003250122	0.011940579861402512	1.9411756992340088	0.4971216320991516
ROBO3		-0.32764604687690735	-0.41236987709999084	-0.18079307675361633	-0.5102742314338684	2.0286190509796143	0.21857449412345886	-0.2689724564552307	-0.27193912863731384	-0.41056373715400696	-0.28894126415252686	-0.00643434002995491	0.038799721747636795	-0.2686716616153717	-0.05107709765434265
RPL12P6		-0.29156291484832764	-0.34033751487731934	-0.27802184224128723	-0.7428114414215088	-1.0842275619506836	-1.2411131858825684	-1.0060871839523315	-1.0507723093032837	1.104193091392517	1.4508432149887085	1.4204503297805786	1.279190182685852	0.9658427834510803	0.23444463312625885
RPL13		0.06750085949897766	0.3843422830104828	1.824291706085205	-0.17031383514404297	-0.27419427037239075	-0.9934828877449036	-0.360202819108963	-0.3475470244884491	0.023424694314599037	-0.06984015554189682	-0.3384864926338196	0.05076488107442856	1.0514788627624512	-0.27447065711021423
RPL14		1.011612057685852	0.629949688911438	1.8239434957504272	-0.016044948250055313	-0.4394437372684479	-1.3716280460357666	0.233597993850708	-1.2133724689483643	0.18425947427749634	-0.23942962288856506	0.010799668729305267	-0.11038056015968323	0.26233530044555664	-0.1914113461971283
RPL23		1.3677124977111816	1.1365455389022827	1.2509251832962036	0.8634220957756042	-1.4549705982208252	-1.1778913736343384	-1.4912670850753784	-1.175510048866272	-0.037044309079647064	-0.26104074716567993	-0.12728217244148254	0.020866116508841515	-0.3516542911529541	-0.11234387010335922
RPL35		0.15084752440452576	0.5187656283378601	0.49142640829086304	0.3017897307872772	-0.6655382513999939	-0.5925443768501282	-0.3152952492237091	-0.8151727914810181	-0.56989985704422	0.21161110699176788	-0.28406038880348206	0.008555642329156399	0.10733699798583984	-0.49344390630722046
RPL35A		-0.5577630400657654	-0.6348852515220642	-0.17325353622436523	-0.6392999887466431	0.17870014905929565	0.021359873935580254	0.220028355717659	0.015038815326988697	-0.10987277328968048	-0.18913623690605164	-0.10421203076839447	-0.004830780904740095	0.3371157646179199	-0.42075803875923157
RPL37A		0.05517461150884628	0.31596919894218445	0.721308171749115	0.19505620002746582	-0.6890824437141418	-0.3497787117958069	-0.6338262557983398	-0.22235107421875	-0.32121017575263977	0.02214944176375866	-0.1019444614648819	-0.33913835883140564	0.4817059636116028	-0.1400855928659439
RPL5		0.4890296459197998	0.8755143880844116	0.7415732145309448	0.0949239507317543	-1.0243993997573853	-0.7995786070823669	-1.0736173391342163	-0.9000253081321716	0.0949239507317543	0.2444835901260376	-0.10311286151409149	-0.007096598856151104	-0.06831753998994827	-0.24659764766693115
RPL7		0.8641273379325867	0.9354846477508545	1.2299238443374634	0.3418111205101013	-1.2699058055877686	-1.1823755502700806	-1.1102099418640137	-0.9344519972801208	-0.05365802347660065	0.04209626093506813	-0.11151384562253952	0.0766575038433075	0.3191107213497162	-0.008849854581058025
RPL7A		0.17911700904369354	0.3672017455101013	0.32011204957962036	0.11281511932611465	-0.6874549984931946	-0.4886050522327423	-0.5286524295806885	-0.8663108944892883	-0.1717578023672104	0.02274995669722557	-0.24835683405399323	0.10173026472330093	-0.25216951966285706	-0.6209578514099121
RPL7L1		0.6768725514411926	0.6768725514411926	0.08580683171749115	0.8646215200424194	0.43809014558792114	0.10243013501167297	-0.08636286854743958	0.5483280420303345	-0.1952756643295288	-0.197060227394104	0.01688140444457531	0.12780800461769104	-0.46236222982406616	0.3116808533668518
RPN2		0.808775007724762	1.157116174697876	-0.25015437602996826	0.02398335561156273	-1.117376685142517	-0.8739542961120605	-0.9067199230194092	-1.1201155185699463	0.01706976629793644	0.31428277492523193	-0.15120403468608856	-0.12793296575546265	-1.245968222618103	0.08003567159175873
RPPH1		2.6756069660186768	1.5953480005264282	-0.4959211051464081	1.5888129472732544	0.5261989831924438	2.3937301635742188	-0.4734468162059784	0.6934617757797241	2.4052321910858154	0.7735419869422913	1.5905542373657227	1.8322546482086182	0.21619608998298645	-0.9476907849311829
RPS18		0.40892934799194336	0.41303750872612	0.7852998971939087	-0.07798272371292114	-1.0855451822280884	-0.8488790392875671	-0.452051043510437	-0.7085782289505005	-0.14125072956085205	-0.11383210122585297	-0.04000234603881836	0.32370325922966003	0.2947487235069275	-0.4467061161994934
RPS28		1.45819091796875	1.668487310409546	1.4489659070968628	1.1469662189483643	-1.820982813835144	-1.5384042263031006	-1.8309097290039062	-1.2630503177642822	0.1756553053855896	0.1379762589931488	-0.07767616212368011	0.10762222111225128	0.03478850796818733	0.37717869877815247
RPS3		-0.3311143219470978	-0.47997379302978516	-0.17669743299484253	-0.3756536543369293	0.5702553391456604	0.2476641833782196	0.3241638243198395	-0.015775615349411964	0.1949983388185501	0.13465379178524017	0.06044989451766014	0.004427144769579172	0.11983080208301544	-0.3060222864151001
RPS3A		0.4357996881008148	0.40215593576431274	0.6169068813323975	0.2508792281150818	-0.7904573082923889	-0.5490706562995911	-0.3957575559616089	-0.6104304194450378	-0.0846078023314476	-0.16110743582248688	-0.06351294368505478	0.09522081911563873	-0.030096830800175667	-0.24760925769805908
RPS4Y1		-1.2709420919418335	-1.2433136701583862	-1.0955356359481812	-1.1246625185012817	2.9991540908813477	-1.1315773725509644	-1.23641037940979	-1.1088974475860596	2.989144802093506	-1.0851166248321533	-1.1536129713058472	-1.1206551790237427	-1.1271860599517822	2.0253515243530273
RPS6KA4		1.598304271697998	0.7954802513122559	0.36385059356689453	0.24507032334804535	-0.41996055841445923	0.043698277324438095	-0.18298736214637756	0.18992608785629272	1.0291786193847656	0.4932575523853302	0.7596396803855896	0.5426278114318848	0.4098272919654846	0.5271080732345581
RPS6P1		0.983942449092865	0.461428701877594	1.2496058940887451	0.00150731869507581	-0.6693201065063477	-0.7106382846832275	-0.6034722328186035	-0.03127134591341019	0.5545188784599304	0.0631432756781578	0.7168697714805603	0.40637460350990295	0.8540892004966736	-0.033189982175827026
RRAGC		-0.3585456311702728	-0.3529265224933624	-0.5251154899597168	-0.6573867797851562	0.18203316628932953	-0.19931742548942566	-0.02110620029270649	0.4210061728954315	0.30211853981018066	0.5527955293655396	0.19074170291423798	-0.014150317758321762	-0.49342650175094604	0.3336232304573059
RRN3		-0.047061022371053696	0.36239010095596313	0.3427799940109253	0.4575970768928528	-0.4030413031578064	-0.4613794982433319	-0.6736729145050049	-0.3562331795692444	-0.33893874287605286	-0.07560160011053085	-0.09455715864896774	-0.26899048686027527	-0.8238716125488281	0.13617652654647827
RRP12		-0.3632923364639282	-0.4191581606864929	-0.6509052515029907	-0.45001283288002014	0.17978358268737793	0.16230246424674988	0.14532849192619324	0.8782615065574646	0.9373218417167664	0.5189881920814514	-0.04529213160276413	0.36299240589141846	-0.3766036927700043	0.3793221712112427
RSPRY1		-0.7604501247406006	-0.17413301765918732	-0.22238969802856445	-0.6632564067840576	0.9173408150672913	-0.1371488869190216	0.4285476803779602	0.1490384191274643	-0.5159190893173218	0.5147585868835449	-0.11926198750734329	-0.3343856930732727	-0.32073527574539185	0.37701138854026794
RYBP		-0.5201581716537476	-0.7232686281204224	-0.3495849370956421	-0.42724090814590454	0.7083797454833984	-0.05261671170592308	-0.1598295420408249	0.055766113102436066	0.1975274682044983	-0.005270748864859343	-0.29024577140808105	0.12738165259361267	0.03616834804415703	0.36079874634742737
S100A11		1.4223120212554932	1.4169721603393555	-0.2239454984664917	0.7868289947509766	-1.0717239379882812	-0.5220791697502136	-0.7368859648704529	0.09771806001663208	1.3969130516052246	0.8372799754142761	1.1880896091461182	1.151655912399292	0.059227105230093	0.6090657114982605
S1PR3		-0.2944195866584778	-0.14618253707885742	-0.47125640511512756	-0.4254484474658966	-0.4167415499687195	0.5795362591743469	0.8005712628364563	0.4078208804130554	0.2960668206214905	0.13609641790390015	0.41795745491981506	0.2526908218860626	-0.35021933913230896	0.9802310466766357
SACM1L		0.8817333579063416	0.4894760847091675	0.40145960450172424	0.5176504254341125	-0.8228001594543457	-0.8088489174842834	-0.858582079410553	-0.7866058349609375	-0.318312406539917	-0.31718435883522034	0.09794272482395172	-0.32741019129753113	-0.5390855669975281	-0.11997067183256149
SAP30		0.5802292823791504	0.5506729483604431	0.8493415117263794	0.5456941723823547	0.43850982189178467	-0.3140120506286621	-0.03738265857100487	-0.32459521293640137	0.3496994972229004	-0.47320863604545593	-0.002089544665068388	0.39860621094703674	-0.7480443120002747	-0.11232684552669525
SAP30L		0.07768955826759338	0.6285188794136047	-0.07209968566894531	0.14742198586463928	-1.1430240869522095	-0.1289738267660141	-0.2903195321559906	-0.530448853969574	-0.314609169960022	0.11290887743234634	0.0421091765165329	-0.2495221197605133	-0.5449028015136719	-0.10279572755098343
SAPS3		-0.14207914471626282	-0.5904078483581543	-0.5735113620758057	0.030232876539230347	0.9625703692436218	0.3674929440021515	0.2664133608341217	-0.028335994109511375	0.4021887481212616	0.1932871788740158	0.31295138597488403	0.1790713518857956	-0.31515538692474365	0.2968590557575226
SAR1A		0.6181665062904358	-0.03969105705618858	0.6364621520042419	0.1376459300518036	-0.6948111057281494	-0.40361160039901733	-0.10802401602268219	-0.29224056005477905	-0.049689970910549164	-0.5329638719558716	0.020053893327713013	-0.18003511428833008	0.335014283657074	-0.1971941739320755
SBDS		0.10660066455602646	0.19578570127487183	1.001368761062622	0.31269100308418274	-0.9831712245941162	-0.7509398460388184	-1.2889317274093628	-1.2380722761154175	-0.5958179235458374	0.1371992528438568	0.0157771073281765	-0.3099942207336426	-0.4114122986793518	-0.24713635444641113
SBDSP		-1.087813377380371	-1.0355372428894043	-0.02331635355949402	-0.24320289492607117	0.4830426871776581	0.37785622477531433	0.07522008568048477	-0.28014642000198364	-0.6950485706329346	-0.10754543542861938	-0.1684333235025406	-0.2786763310432434	0.04475443437695503	-0.5038958191871643
SCARB1		0.1855091154575348	-0.03129347786307335	-0.5979829430580139	-0.49207133054733276	0.44399216771125793	-0.04686158895492554	-0.3533823490142822	0.5094022154808044	0.7393227219581604	0.45569533109664917	0.01548509020358324	0.21362648904323578	0.18089744448661804	0.5268133282661438
SCARNA9		-0.17745792865753174	-0.4976882338523865	-0.9105784893035889	-0.46363091468811035	0.041143182665109634	0.448604941368103	0.10147613286972046	-0.07895898818969727	0.46581166982650757	-0.2655530869960785	0.5967616438865662	-0.27104684710502625	-0.07191410660743713	-0.19186541438102722
SCD5		-1.1722602844238281	-0.42024514079093933	0.25266164541244507	1.2055282592773438	1.759738802909851	1.9120900630950928	0.858167290687561	1.190412998199463	-0.5712722539901733	0.21793879568576813	-0.835719645023346	-0.308721125125885	0.5232252478599548	0.36869508028030396
SCRG1		-0.6822798848152161	-2.1895546913146973	0.8989611864089966	1.0071302652359009	2.3576316833496094	1.5666840076446533	1.88795804977417	0.6959195733070374	-1.824779987335205	-1.0122706890106201	-0.026695501059293747	-0.061038438230752945	-0.018444055691361427	-0.34877634048461914
SDHALP1		0.8709975481033325	0.7900944352149963	0.3531597852706909	0.6959682106971741	0.2107345461845398	-0.15571384131908417	-0.27525752782821655	0.8328055143356323	-0.19136741757392883	-0.1346469521522522	-0.021921729668974876	-0.015479899942874908	-0.5006026029586792	0.10501547902822495
SDHD		0.2931634783744812	0.2844713032245636	0.07643506675958633	-0.07336392253637314	-0.8395275473594666	-0.35612764954566956	-0.2264270931482315	-0.3300819993019104	-0.27482691407203674	-0.5993589758872986	-0.06189913675189018	-0.35897064208984375	-0.1678898185491562	-0.4629356265068054
SEMA6A		-1.5226328372955322	-0.2825886011123657	-1.0704482793807983	-0.15992222726345062	-0.010290618054568768	0.5268124938011169	0.25196024775505066	-0.9307987689971924	-0.9862631559371948	0.11471089720726013	-0.05493483692407608	-0.7233090400695801	-0.9578678607940674	-0.028009669855237007
SEPHS2		0.3712958097457886	0.5282707214355469	0.1694899946451187	0.42935439944267273	-0.11494351923465729	-0.0764804258942604	-0.41068798303604126	-0.24888315796852112	-0.30434679985046387	-0.07347951084375381	-0.03611959144473076	-0.06937824189662933	-0.06094212085008621	-0.12090229988098145
SEPP1		1.9547260999679565	0.1681542694568634	0.5785950422286987	1.8272355794906616	1.008291244506836	0.23487672209739685	-0.21933847665786743	1.1872972249984741	0.9143785238265991	-0.21170659363269806	1.3940048217773438	0.536212146282196	1.1996660232543945	1.4884804487228394
2011-09-01		-0.3227331042289734	-0.08544804155826569	0.7375652194023132	-0.7076473832130432	-1.7268160581588745	-0.8902934789657593	-0.28681525588035583	-0.8852778077125549	-0.8531168699264526	-0.7728369235992432	-0.6070399880409241	-0.33202552795410156	0.6524388790130615	-0.47570428252220154
2004-09-01		1.0629620552062988	0.1086583212018013	3.073516607284546	0.7359986305236816	0.5432929992675781	0.5868914127349854	0.6099938750267029	1.5331023931503296	0.719571053981781	-0.51983243227005	0.3148214519023895	0.6304830312728882	2.9406909942626953	0.7239574193954468
2007-09-01		0.4981485605239868	0.21581913530826569	1.6052112579345703	1.0596365928649902	0.09500358998775482	-0.5888687372207642	-0.9129579663276672	-0.7375997304916382	-0.34096670150756836	-0.4901137053966522	-0.2932795584201813	-0.09640861302614212	0.20529937744140625	-0.1440088301897049
SERINC1		0.7362199425697327	-0.1338939666748047	1.4746745824813843	0.6402331590652466	-0.36896151304244995	-0.2360154092311859	-0.2097145915031433	0.26562702655792236	0.43347832560539246	-0.2254294455051422	0.35143598914146423	0.09906606376171112	1.1787474155426025	0.5341428518295288
SERINC3		-0.7159470319747925	-0.09204382449388504	-0.3740505576133728	-0.6214627623558044	0.10199347138404846	-0.05724182724952698	0.1376887857913971	0.16973654925823212	-0.06683506816625595	0.3471328616142273	-0.15010502934455872	-0.20942984521389008	0.16297318041324615	0.19825632870197296
SERPINA1		1.5934361219406128	2.680504322052002	0.03689870610833168	1.251613736152649	0.19127869606018066	0.18772989511489868	-0.5953227281570435	0.5166428089141846	2.329270124435425	1.9368202686309814	1.8824279308319092	1.5474112033843994	1.0235193967819214	0.8644630312919617
SERPINE1		-0.6423705220222473	1.458942174911499	-0.7717693448066711	-0.33443835377693176	-1.1773650646209717	0.14176571369171143	-0.12512190639972687	1.6388784646987915	0.1344117373228073	1.5326526165008545	0.04129795730113983	1.7011613845825195	-1.444732666015625	1.9172064065933228
SERPINE2		-2.706875801086426	-0.7781074643135071	-0.1140645295381546	-0.2579094469547272	0.07707273960113525	0.5451938509941101	1.0501636266708374	-0.21139606833457947	-1.5898654460906982	-0.08342770487070084	-2.4389686584472656	-1.5898654460906982	-0.5160338282585144	-0.15726840496063232
SERPINF1		1.9642430543899536	1.1655570268630981	-0.3994542956352234	0.8295947313308716	-0.46153485774993896	-0.21159669756889343	-0.624021053314209	0.12996570765972137	1.6267427206039429	0.5366291403770447	0.9982898831367493	0.570950448513031	-0.5475594401359558	0.764022946357727
SERPINH1		-0.6558055281639099	-0.6560084223747253	0.04049046337604523	-1.1986000537872314	-0.38371703028678894	-0.9159234762191772	0.6998025178909302	-0.8383227586746216	-0.29574376344680786	0.12549835443496704	0.062084995210170746	0.30899471044540405	-1.0616176128387451	-0.39076101779937744
SERTAD1		-0.14303317666053772	0.4310704469680786	-0.5839940309524536	-0.3095895051956177	0.16730369627475739	0.24718917906284332	0.2514837086200714	1.579085350036621	1.0277923345565796	1.0392237901687622	0.007246543653309345	1.085302472114563	0.17203348875045776	1.0019230842590332
SF3B2		-0.38677167892456055	-0.7329546809196472	-0.8160052299499512	-0.5069906711578369	0.3988300561904907	0.6330628395080566	0.2773386538028717	0.44206899404525757	0.03884570673108101	0.03884570673108101	0.12499932944774628	0.22861279547214508	-0.2747323215007782	-0.051565982401371
SFPQ		0.3638540506362915	0.4355649948120117	0.057545874267816544	0.2881784737110138	-0.019811144098639488	-0.5114119052886963	-0.6208460330963135	-0.5969269871711731	-0.3785251975059509	-0.16603639721870422	-0.1687265932559967	-0.11729104071855545	-0.23028820753097534	-0.2928471863269806
SFRS11		0.8014355301856995	0.76336270570755	0.42963871359825134	0.12881113588809967	-0.759993851184845	-0.6243259310722351	-0.6223602294921875	-0.8011033535003662	-0.42596134543418884	-0.23328061401844025	-0.5849099159240723	-0.46573778986930847	-0.3190070390701294	-0.33728668093681335
SFRS5		-0.27030545473098755	-0.5220692157745361	-0.5349703431129456	-0.4005947411060333	1.3774683475494385	-0.654471755027771	-0.4980405867099762	-0.6148288249969482	1.0933659076690674	0.6571905612945557	0.7031331062316895	0.4834567606449127	0.10802831500768661	0.7790287733078003
SFRS9		-0.9274948835372925	-0.23422807455062866	-0.474738210439682	-0.538253664970398	0.5368978977203369	0.06211567297577858	0.23049212992191315	-0.02562483213841915	-0.40921279788017273	0.05991290882229805	-0.1721821129322052	-0.4227563142776489	-0.5741611123085022	-0.39198634028434753
SGSH		0.004947067238390446	-0.2913980185985565	-1.1702461242675781	-0.42359408736228943	-0.08522211015224457	0.03895121440291405	-0.11437267810106277	0.3995700180530548	0.4595454931259155	0.45065537095069885	0.16474822163581848	0.09763960540294647	-0.9263142347335815	0.8002609610557556
SH2B3		1.0889796018600464	0.13487187027931213	-0.857642650604248	-0.012419954873621464	-0.24400849640369415	0.1215875893831253	-0.17236380279064178	1.2242218255996704	1.4263832569122314	0.44456759095191956	1.0168322324752808	1.2752639055252075	0.00840036477893591	1.0591456890106201
SH3GL3		0.6281408667564392	-0.17053349316120148	3.3799214363098145	0.7131874561309814	0.3408876955509186	0.18326091766357422	0.1927216798067093	1.4170889854431152	1.0838805437088013	-0.29130086302757263	0.41836655139923096	0.5971904993057251	3.436873197555542	0.7850190997123718
SIGLEC14		-0.7285795211791992	1.5894792079925537	-0.14791764318943024	0.7127792835235596	-0.27294909954071045	0.3887733221054077	-0.13069002330303192	1.9305351972579956	2.600982666015625	1.4278860092163086	-0.6918719410896301	1.9510177373886108	1.1743067502975464	1.7236673831939697
SIK1		0.5988878607749939	-0.3524673283100128	-0.43599438667297363	0.12576869130134583	0.9422248601913452	0.4588339030742645	0.12706595659255981	2.4409568309783936	2.3239283561706543	0.5190161466598511	0.09684357792139053	1.569237470626831	-0.42448297142982483	1.4513182640075684
SKA2		-0.22060097754001617	0.05820440873503685	0.818509042263031	0.11589720100164413	-0.6997650265693665	-0.312381774187088	-0.12477000057697296	-0.7601870894432068	-0.5211092233657837	-0.16630686819553375	-0.21802881360054016	-0.2714332044124603	0.39065125584602356	-0.4083334803581238
SKIV2L2		0.22670291364192963	-0.00808622408658266	0.03870737552642822	0.1802285611629486	-0.6019318699836731	-0.7355689406394958	-0.6900197267532349	-1.1171783208847046	-0.5408114194869995	-0.04887774586677551	0.10210731625556946	-0.3661891222000122	-0.2750585973262787	-0.18559958040714264
SLA		2.5939066410064697	1.227406620979309	0.4908893406391144	1.3032087087631226	0.05485178157687187	0.01221899501979351	-0.4602793753147125	1.2075690031051636	2.0256567001342773	0.8131020069122314	1.9984772205352783	1.6885532140731812	0.3286062180995941	1.435692310333252
SLC16A3		2.6649065017700195	2.318819522857666	1.6496737003326416	2.3220105171203613	0.7699692249298096	0.6857410073280334	1.3175220489501953	1.4626059532165527	2.843604326248169	2.427375555038452	2.6360526084899902	2.658034324645996	0.8731820583343506	2.2312135696411133
SLC25A19		1.4191341400146484	1.1763380765914917	-0.08379850536584854	1.2822383642196655	-0.17499268054962158	0.18863607943058014	-0.46677547693252563	0.5133236050605774	1.3499706983566284	0.7747407555580139	1.1884429454803467	1.5058776140213013	0.015729432925581932	-0.025091303512454033
SLC25A25		-0.6378811597824097	-0.2504345178604126	-0.635949432849884	-0.34165459871292114	-0.1769394427537918	0.25225621461868286	0.14605459570884705	0.8114873766899109	-0.10002461075782776	0.23453494906425476	-0.12854139506816864	0.21730749309062958	-0.499947726726532	0.13707168400287628
SLC25A37		0.020127132534980774	0.3296821117401123	-0.5137916207313538	-0.08276496827602386	0.05549950897693634	-0.050659265369176865	-0.34557676315307617	1.0463690757751465	1.4303829669952393	0.9343739151954651	0.495601624250412	1.1065067052841187	-0.06493950635194778	0.6891605257987976
SLC2A3		-0.1343728005886078	0.8786850571632385	0.10822442173957825	0.887347400188446	0.8346676230430603	0.3660794198513031	1.3631105422973633	1.4721742868423462	1.668749451637268	1.420622706413269	0.2614673972129822	1.4501768350601196	0.29491177201271057	1.3056490421295166
SLC35B2		-0.9402127265930176	-1.0846086740493774	-0.8258278965950012	-0.4438318610191345	-0.07163072377443314	0.14899075031280518	0.45449963212013245	-0.21338894963264465	-0.6731178164482117	-0.8476772308349609	-1.0113978385925293	-0.5025439262390137	-1.0117448568344116	-0.5082309246063232
SLC35E1		0.667836606502533	0.6662740707397461	0.14458124339580536	0.5267733931541443	0.15484163165092468	-0.6398057341575623	-0.6405871510505676	0.12516379356384277	0.11650681495666504	0.12989072501659393	0.13452234864234924	0.4126015603542328	-0.18270964920520782	0.4852982461452484
SLC38A2		0.2207677662372589	0.0465184710919857	-0.26679524779319763	0.38005879521369934	-1.1424216032028198	-0.72074955701828	-1.1213816404342651	-0.8052623271942139	-0.06539648771286011	-0.08368980884552002	-0.17249108850955963	0.1678236722946167	-0.6343187689781189	0.07892833650112152
SLC44A4		0.8986340165138245	0.8600611090660095	0.5022435188293457	0.940302848815918	0.4303399324417114	0.10768543928861618	0.08742199838161469	0.9262523055076599	-0.09995055943727493	0.08152809739112854	0.050224002450704575	0.2698518633842468	-0.3547922968864441	0.48189443349838257
SLC4A5		0.951478898525238	0.9416300654411316	0.36326873302459717	0.7775201797485352	0.22091268002986908	-0.3085363507270813	-0.35242244601249695	0.9675691723823547	0.03483742102980614	-0.024893058463931084	-0.027215566486120224	0.38136234879493713	-0.02456517331302166	0.051328983157873154
SLC5A8		1.0990391969680786	0.48379895091056824	0.19996491074562073	0.746309220790863	0.17222030460834503	-0.4033927917480469	-0.49007952213287354	0.1069115400314331	-0.005346970167011023	0.024131394922733307	0.018384117633104324	0.41467219591140747	-0.13410843908786774	0.3956531882286072
SLCO2A1		-0.10667142271995544	-0.2100154161453247	-0.2062355875968933	-0.484805166721344	-0.8748159408569336	0.5731624960899353	2.054898977279663	1.076399564743042	0.9389848709106445	0.46571582555770874	0.42574992775917053	1.5375854969024658	0.5620694756507874	0.08527103066444397
SLCO2B1		3.4526798725128174	2.0190069675445557	1.629285454750061	2.2903125286102295	0.9712474942207336	1.8043683767318726	1.1153819561004639	1.9395078420639038	3.1759793758392334	1.8043683767318726	3.0248169898986816	2.7216665744781494	2.024261951446533	2.6049697399139404
SLFN11		0.6536121368408203	0.21380072832107544	1.449117660522461	0.5511235594749451	-0.6222333312034607	-0.22804634273052216	1.8953198194503784	0.4123753011226654	0.4341093599796295	-0.37788745760917664	0.5765644311904907	0.42098233103752136	0.2172851711511612	-0.02084217220544815
SLITRK2		-0.36971649527549744	-0.10375985503196716	-0.013684148900210857	1.713197112083435	-0.29495909810066223	0.5833728313446045	0.16894780099391937	-0.6331976652145386	-0.7841914296150208	-0.6469590663909912	-0.32041701674461365	-0.5853217244148254	-0.41913723945617676	-0.505835771560669
SLN		0.6750825047492981	-0.49517327547073364	-0.33655408024787903	0.035842813551425934	0.6063264608383179	-0.7307195067405701	0.5169275999069214	2.2730870246887207	-0.5250865817070007	-0.012631679885089397	2.1103551387786865	2.1878364086151123	-0.991075336933136	1.2751812934875488
SMA4		0.02843128703534603	0.03015291504561901	0.22170805931091309	0.4971812963485718	0.05602533742785454	-0.003646243130788207	-0.19686086475849152	-1.0603322982788086	-0.7940580248832703	-0.2756165564060211	0.36641961336135864	-0.8120989799499512	0.3972393870353699	-0.40418776869773865
SMOC1		-0.09854254126548767	-0.40419334173202515	0.17645850777626038	-0.27848923206329346	3.7546961307525635	-0.22393302619457245	0.5994439721107483	1.3211164474487305	-0.33690929412841797	-0.3439749479293823	0.043229859322309494	-0.3220149874687195	0.12765638530254364	0.13632817566394806
SNAPC1		0.617394208908081	0.8131712079048157	0.3124052882194519	0.6841080188751221	-0.252056747674942	-0.41839924454689026	-0.6186055541038513	0.24728907644748688	-0.06919510662555695	-0.045686766505241394	-0.19720318913459778	0.1172252669930458	-0.5150709748268127	0.20147234201431274
SNF8		0.3511418104171753	0.46933090686798096	0.7129341959953308	0.1238560602068901	-0.261848121881485	-0.1737366020679474	0.024642521515488625	-0.32596921920776367	-0.23709608614444733	-0.2382573038339615	-0.08497056365013123	-0.1193300411105156	-0.06747739017009735	-0.35910359025001526
SNORA28		0.40414273738861084	-0.03469853848218918	-0.05828482657670975	0.1143459677696228	0.8077137470245361	0.08002877235412598	0.2182556688785553	0.5410426259040833	1.741459608078003	1.3090168237686157	0.8134502172470093	1.2855699062347412	0.302137553691864	0.9583688974380493
SNORA67		0.3463357985019684	0.18402507901191711	-0.44507983326911926	-0.01896357350051403	0.7380228638648987	0.3364557921886444	-0.0664709210395813	0.7691711187362671	1.0532519817352295	0.6057446002960205	0.3620942533016205	1.2961872816085815	-0.15482664108276367	0.24929308891296387
SNORD3A		1.0173825025558472	1.3913054466247559	1.4166079759597778	1.9574978351593018	1.4956629276275635	0.559415340423584	1.7172216176986694	0.6727246046066284	1.279847502708435	-0.1309034377336502	0.27764448523521423	0.8893692493438721	1.6791976690292358	-0.050375793129205704
SNORD3C		0.9534009695053101	1.3266303539276123	1.3471542596817017	1.9112669229507446	1.368425726890564	0.5700939297676086	1.8524773120880127	0.4405727982521057	1.2504390478134155	-0.13225704431533813	0.34560835361480713	0.4917542636394501	1.624145746231079	-0.31789207458496094
SNORD3D		1.259963035583496	1.6084966659545898	1.6544352769851685	2.271557331085205	0.8751300573348999	0.36117956042289734	2.2297239303588867	0.3460667133331299	0.3843216001987457	0.34293532371520996	0.2921108901500702	0.8190412521362305	1.7686294317245483	0.028856921941041946
SNORD89		1.0534814596176147	0.33775070309638977	0.5317955613136292	0.42690253257751465	-0.35265785455703735	0.010679345577955246	-0.07380275428295135	-0.03399140387773514	0.9441694617271423	0.007759996689856052	0.3209798336029053	0.6897351741790771	0.3387339413166046	0.05222056806087494
SNX10		0.3311876058578491	0.8100389242172241	0.9289027452468872	1.0040353536605835	-0.7233092188835144	0.17671607434749603	-0.05750565603375435	-0.34266096353530884	0.37309619784355164	0.03271930292248726	-0.17818525433540344	-0.06184663996100426	-0.12235547602176666	-0.12870870530605316
SNX22		-0.4264187216758728	-0.3411558270454407	1.6036360263824463	1.6564513444900513	0.7478428483009338	0.9157655239105225	0.4317452907562256	0.22704021632671356	-0.7171884775161743	-0.8409165143966675	-0.6921707987785339	-0.6390715837478638	0.6450574398040771	-0.45167335867881775
SOCS3		0.05358933284878731	0.7375911474227905	-0.4924115240573883	-0.02407877892255783	0.9932719469070435	0.5056654810905457	0.5333400964736938	2.1289024353027344	1.3660224676132202	1.1501284837722778	0.25697004795074463	0.8454808592796326	-0.41512247920036316	0.533692479133606
SOX3		-0.41363006830215454	-0.2897080183029175	-0.5263229012489319	-0.3725426197052002	2.6183745861053467	0.5468863844871521	-0.23229746520519257	-0.16239170730113983	-0.30059385299682617	-0.2885794937610626	-0.5510032773017883	-0.32314422726631165	-0.14376814663410187	0.2672206461429596
SOX9		-0.7529140710830688	-0.7495103478431702	-0.6553313136100769	-0.4420517385005951	-2.031581401824951	0.6348295211791992	-0.22350762784481049	0.6744911670684814	-1.236987590789795	0.32419058680534363	0.13013118505477905	-0.1624869704246521	-0.9089508652687073	0.050288375467061996
SPARC		-1.2162930965423584	-1.0417320728302002	-0.27860307693481445	-0.9911769032478333	-1.0888986587524414	-0.19553162157535553	0.5282362699508667	0.1570083647966385	-0.8770663142204285	0.012702730484306812	-0.5894839763641357	-0.14941401779651642	-0.762687087059021	-0.5479862093925476
SPATA13		-0.08478100597858429	-0.2367849498987198	-0.8435923457145691	-0.6856763958930969	0.7264794707298279	0.1420527696609497	-0.22619472444057465	0.3233173191547394	1.048032522201538	1.1495862007141113	0.9504022598266602	0.9080162644386292	0.5881581902503967	0.46474164724349976
SPCS1		-0.6704360842704773	-0.41326454281806946	-0.730719268321991	-0.466863214969635	0.10640957206487656	0.10640957206487656	0.09165358543395996	0.03210432827472687	-0.22765512764453888	-0.08000294864177704	-0.16014418005943298	-0.24167165160179138	-0.2097814977169037	-0.09316486120223999
SPINK8		0.6411018371582031	-0.26631632447242737	0.03169246017932892	-0.23463213443756104	-0.3205048739910126	0.7384936213493347	0.9437041878700256	0.9866156578063965	1.2186094522476196	0.1853698343038559	0.4857253134250641	1.324855089187622	-0.08342249691486359	0.5233156085014343
SPON1		-0.558878481388092	0.4992296099662781	-0.18592610955238342	-0.28020402789115906	-0.41132059693336487	0.9918130040168762	-0.1664782166481018	1.5040067434310913	-0.004868094809353352	1.2123078107833862	-0.5373981595039368	0.7896390557289124	0.41766464710235596	1.1440638303756714
SPP1		2.6496007442474365	2.1360294818878174	1.2042481899261475	2.6496007442474365	0.9318758249282837	2.289520025253296	1.5149208307266235	2.2107982635498047	2.433389902114868	2.0024783611297607	2.465801477432251	2.174226999282837	1.667370080947876	2.192904233932495
SPRY1		-0.7022733092308044	-1.114740014076233	-0.8305068016052246	-0.9527803659439087	-1.4135853052139282	-0.9465477466583252	0.5612444877624512	-0.513331413269043	-0.38759177923202515	-0.452869713306427	-0.6834810376167297	-0.4575173556804657	-2.0498979091644287	-0.07981688529253006
SPTBN1		-0.22215983271598816	-0.3707859218120575	0.7885728478431702	-0.4816775321960449	0.3156074285507202	0.8168031573295593	0.6299760341644287	0.9150805473327637	0.1702808141708374	0.1365029662847519	0.24342603981494904	0.4645174443721771	1.3987921476364136	0.5778962969779968
SPTLC1		0.813872218132019	0.7548710703849792	0.08744990080595016	0.9159722328186035	0.22679193317890167	-0.3754977881908417	-0.6439080238342285	0.26058509945869446	0.17621196806430817	-0.06223395839333534	0.26893702149391174	0.3398999869823456	-0.5396296381950378	0.5595037937164307
SRF		-0.67436283826828	-0.7525791525840759	-0.20981159806251526	-0.1932908594608307	0.2284361571073532	0.17874076962471008	0.8033403754234314	0.6835733652114868	-0.2898712456226349	-0.37595146894454956	-0.4736347496509552	-0.07111853361129761	-0.020953767001628876	0.11001597344875336
SRGAP1		-0.05126691609621048	-0.0021867563482373953	-0.21604591608047485	-0.20907093584537506	0.08755017817020416	0.4707932770252228	0.04240410402417183	0.0836619883775711	0.6517564058303833	0.6333673596382141	0.18814519047737122	0.7754330039024353	-0.1188153475522995	1.2807222604751587
SRPX		-2.090569496154785	1.0524790287017822	-1.0970016717910767	-0.9879825115203857	-0.4240820109844208	-0.6168574690818787	0.15962550044059753	-1.0716785192489624	-2.4026145935058594	2.2487075328826904	-1.1310734748840332	0.16305971145629883	-2.074068307876587	0.5936241149902344
SSR1		0.2398628443479538	-0.6645478010177612	-0.6141951084136963	-0.3043823540210724	0.2614764869213104	-0.2627551555633545	0.2668798565864563	-0.07583383470773697	0.4259863495826721	-0.32701635360717773	0.4507823884487152	0.34064361453056335	-0.5633619427680969	0.21500056982040405
STAB1		3.4648871421813965	2.622748374938965	-0.03289021551609039	1.8357688188552856	0.015113882720470428	0.3832710087299347	-0.24873174726963043	0.9603676199913025	1.947448492050171	1.9956022500991821	2.4681811332702637	2.354645252227783	0.44014641642570496	2.2948243618011475
STK40		-0.17817510664463043	-0.20938318967819214	-0.5418025255203247	-0.6040719151496887	-0.28380241990089417	-0.22731201350688934	-0.2705419659614563	0.2507762014865875	0.33800244331359863	0.3470156192779541	0.09764587879180908	0.32364264130592346	-0.20478135347366333	0.2968941330909729
STMN2		0.5409821271896362	-0.9448221921920776	2.091820001602173	1.7271102666854858	1.57639479637146	1.0775184631347656	-0.07002496719360352	1.320534110069275	-0.15754500031471252	-0.9375966191291809	-0.2728279232978821	-0.025467902421951294	2.2279558181762695	-0.02752069942653179
STX11		0.6526556015014648	-0.13994425535202026	-0.5248146653175354	0.07280085235834122	0.5447859764099121	0.1982278674840927	0.001080428482964635	1.6587269306182861	1.8245222568511963	0.22068285942077637	0.5588183999061584	1.5850499868392944	-0.2683682143688202	1.1912184953689575
SUMO1P3		0.2645191550254822	0.21554194390773773	0.401109904050827	0.2614497244358063	-0.5161858201026917	-0.43146440386772156	-0.5197025537490845	-0.4810406267642975	-0.10968995094299316	-0.1483917236328125	-0.2162378579378128	-0.19671684503555298	-0.10878077149391174	-0.21387958526611328
SUPT5H		-0.32238054275512695	-0.28472083806991577	-0.06726554036140442	-0.38334766030311584	0.3116437792778015	0.47047969698905945	0.37571901082992554	1.0918406248092651	0.3713829517364502	0.6340890526771545	-0.11792512238025665	0.3999665081501007	0.6060014367103577	0.8976284265518188
SURF4		-0.5959409475326538	-0.12077565491199493	-0.9406464695930481	-0.24165429174900055	0.2534412145614624	-0.15806417167186737	0.3632364273071289	0.03548853099346161	0.14707903563976288	0.6012160778045654	-0.08220578730106354	-0.03140760585665703	-0.9610697031021118	-0.002102623926475644
SUZ12		-0.403281569480896	-0.6891632676124573	-0.39597779512405396	-0.307687908411026	0.46269121766090393	0.1288146674633026	-0.08552975207567215	-0.13408127427101135	0.04791763424873352	-0.16343680024147034	0.06686008721590042	0.1210966482758522	-0.31176066398620605	0.3113684356212616
SYT17		-0.3281783163547516	-0.7455084323883057	-0.4238991141319275	-0.46274664998054504	-0.32093745470046997	0.4930839240550995	0.22227272391319275	-0.24468860030174255	-0.36284905672073364	-0.4274335503578186	0.41195568442344666	-0.06561586260795593	-0.018030468374490738	0.05963762104511261
TAF9		0.0013173402985557914	0.31926748156547546	0.12202217429876328	0.052651841193437576	-0.5132449865341187	-0.5138770341873169	-0.5190505385398865	-0.609056830406189	-0.48669952154159546	-0.4016821086406708	-0.4255011975765228	-0.4066246449947357	-0.4691465198993683	-0.4015841782093048
TAGLN2		-0.27215859293937683	0.3934206962585449	-0.4821815490722656	-0.7079861760139465	0.15261739492416382	-0.07508174329996109	0.099347785115242	0.31780579686164856	0.17049260437488556	0.803574800491333	0.25978147983551025	0.22576041519641876	0.04109314829111099	0.43159621953964233
TANC1		-1.058213710784912	-1.206223964691162	-0.26240074634552	-0.21664980053901672	-0.42901819944381714	-0.037587203085422516	0.4386601746082306	-0.39919155836105347	-0.29828134179115295	-0.31753623485565186	-0.31595298647880554	-0.6072647571563721	-0.6489806175231934	-0.09088113158941269
TAOK1		0.10595328360795975	-0.7814127802848816	-0.44730454683303833	-0.3003365993499756	0.6353996992111206	0.6627336144447327	0.35509568452835083	0.2593587636947632	0.3624539375305176	0.1713847517967224	0.3113357424736023	0.607593297958374	0.9408419132232666	0.9413513541221619
TAP1		-0.40514421463012695	-0.6607689261436462	-0.41973021626472473	-0.16756558418273926	-0.05011004954576492	0.4556017518043518	1.1044039726257324	0.49275702238082886	-0.012518138624727726	-0.40841081738471985	0.05015961825847626	0.150951087474823	-0.7016234993934631	0.010003514587879181
TATDN1		0.2324349582195282	0.04203733056783676	0.4457938075065613	-0.023987632244825363	-0.3164898455142975	-0.6037949919700623	-0.33376356959342957	-0.2932920455932617	-0.24994733929634094	-0.2867529094219208	-0.257480263710022	-0.37703999876976013	-0.2378445267677307	-0.32591965794563293
TBX2		-1.0423179864883423	-0.42355990409851074	-1.1804922819137573	-0.8513501286506653	-1.0697011947631836	-0.18723909556865692	0.24372495710849762	-0.5864829421043396	-0.3677690923213959	0.6256024241447449	-0.2231319546699524	-0.0887044295668602	-0.31290745735168457	0.4344548285007477
TCF3		-0.8062799572944641	-0.7491973042488098	-0.5478872060775757	-0.36675360798835754	0.2027660459280014	0.0825193002820015	0.1737886518239975	-0.3627161979675293	-0.6759305596351624	-0.4063253700733185	-0.06547613441944122	-0.30726152658462524	-0.9886097311973572	-0.2175942361354828
TCF4		-0.34835565090179443	-0.4501044750213623	-0.20591215789318085	0.3030596077442169	0.8198124170303345	0.9071292877197266	0.38548052310943604	0.3053242266178131	-0.20736156404018402	0.019344530999660492	0.16730327904224396	0.33137819170951843	-0.004637167789041996	0.13843104243278503
TCN2		-0.022311953827738762	0.12471918016672134	0.23700794577598572	-0.11156623810529709	-0.26705631613731384	0.5936565399169922	0.6655223369598389	1.1727722883224487	0.8427243828773499	0.21781779825687408	0.1706552952528	1.409406304359436	1.0923190116882324	0.9266006946563721
TCP1		0.10045064985752106	-0.2409181296825409	0.5910550951957703	0.5074812173843384	-0.7425836324691772	-0.6278501152992249	-0.5256067514419556	-0.822706937789917	-0.3823009431362152	-0.6765608191490173	-0.24337199330329895	-0.38566091656684875	-0.04087430611252785	-0.42521440982818604
TECPR1		-0.19244468212127686	-0.22446030378341675	-0.4833669662475586	-0.3790507912635803	0.32065433263778687	0.37141352891921997	-0.09627839177846909	0.08005183935165405	0.2665225863456726	0.14905059337615967	0.5137284398078918	0.30415672063827515	-0.05995231494307518	0.5324735641479492
TFPI		-0.9439550638198853	-0.49277180433273315	-0.9434443116188049	-1.0436503887176514	-1.0386289358139038	-0.7716928720474243	0.23217545449733734	0.09607529640197754	-0.3359937071800232	-0.14244206249713898	-0.31969693303108215	-0.261856347322464	-0.6528294086456299	0.0942419022321701
TFRC		-0.7421793937683105	0.38951829075813293	-0.5330129861831665	0.06467298418283463	0.22588223218917847	0.08894878625869751	0.014460735023021698	0.7411267757415771	1.1177051067352295	1.0027797222137451	0.09558689594268799	1.253255844116211	0.10040627419948578	1.0323946475982666
TGFB3		-0.10528898984193802	0.5832221508026123	2.01485276222229	-0.2956326901912689	-0.7558207511901855	-0.1280832588672638	-0.15774326026439667	-0.016162192448973656	0.11112171411514282	0.510697603225708	-0.03665624558925629	0.5057151317596436	2.452092409133911	0.7439006567001343
TGFBR3		-0.5844101905822754	-0.5479475259780884	-0.10143094509840012	-0.6938043236732483	-0.1599714308977127	-0.011864211410284042	0.10779429972171783	0.9161239862442017	0.12952154874801636	-0.0700780525803566	-0.6426296830177307	0.27621719241142273	0.4156460762023926	0.29087015986442566
TGFBRAP1		0.009517161175608635	-0.5267736911773682	-0.49027135968208313	-0.5239959955215454	0.7683362364768982	0.39944711327552795	0.1129227727651596	0.13081277906894684	0.5292860865592957	0.39653801918029785	0.37494972348213196	0.4824029505252838	-0.1393045336008072	0.12024438381195068
THBS1		-0.5145429372787476	-0.9777517318725586	-1.0847829580307007	-0.490876168012619	0.6981229782104492	-0.828938901424408	-0.8782637119293213	2.396937370300293	1.0187643766403198	-0.8890420198440552	-0.6910784244537354	0.22546511888504028	-1.0718894004821777	0.772362232208252
THEM2		-0.7725011110305786	-0.9293307065963745	-0.2974804937839508	-0.6798151731491089	0.012264685705304146	-0.2875353693962097	-0.08566751331090927	-0.11341021955013275	-0.38408276438713074	-0.8155429363250732	-0.13559137284755707	-0.19674386084079742	0.2947399616241455	-0.41665568947792053
THY1		-1.3481111526489258	-0.7467139959335327	-0.9163918495178223	0.2568855285644531	-0.2200431227684021	1.031612753868103	0.6048992872238159	-0.15735822916030884	-0.9038309454917908	-0.39098355174064636	-0.3266022801399231	-0.33946678042411804	-0.7711039185523987	0.3310520350933075
TIMM17B		-0.011096009984612465	0.06551426649093628	0.2762033939361572	0.17830154299736023	-0.5970456004142761	-0.3609411418437958	-0.390304833650589	-0.6396796107292175	-0.22703848779201508	-0.19729289412498474	-0.4531779885292053	-0.3543490171432495	-0.3564525842666626	-0.3631339967250824
TIMP3		-0.8903917074203491	-0.5659772753715515	0.22537517547607422	-0.6520893573760986	0.5896718502044678	0.7834020256996155	0.9388306736946106	1.9955382347106934	-0.16929128766059875	0.13193778693675995	-0.2517875134944916	0.8479887247085571	1.0458970069885254	0.47512972354888916
TIMP4		-1.575319766998291	0.04515768215060234	-0.16754280030727386	-0.4185785949230194	0.6506417989730835	0.5026540756225586	1.0455132722854614	-0.20546431839466095	-0.6952186226844788	0.7056363224983215	-0.9881224632263184	-0.7088201642036438	-1.1424483060836792	0.8529869318008423
TIPARP		-0.5194050073623657	0.45515739917755127	-0.656267523765564	-0.4484957158565521	-0.4883390963077545	-0.12043377012014389	-0.16521359980106354	0.9190512895584106	0.6634012460708618	0.7064229846000671	-0.7517450451850891	0.7722570896148682	-1.1274657249450684	0.8886723518371582
TKT		-0.7631269693374634	-0.6240915656089783	-0.42490965127944946	-0.6240915656089783	-0.04176915064454079	-0.3703364431858063	-0.42917507886886597	-0.6248201131820679	0.1761382669210434	-0.013766557909548283	-0.08649246394634247	-0.1572052389383316	-0.2979355752468109	-0.05363218113780022
TM4SF1		-0.12885209918022156	-0.08612823486328125	0.8940855860710144	-1.2881567478179932	-0.5745879411697388	-0.20225414633750916	1.791263461112976	2.274806261062622	0.4131219685077667	0.1614215224981308	-0.2626568377017975	0.972745418548584	1.5691967010498047	0.7392009496688843
TM4SF18		0.4284018278121948	-0.12801983952522278	0.7938595414161682	-0.3538432717323303	-0.3408256769180298	1.1242759227752686	1.4487807750701904	1.601025938987732	1.4326858520507812	0.44917377829551697	0.7564316987991333	1.6563482284545898	1.7000256776809692	1.0200189352035522
TM7SF2		-0.6022853851318359	-0.941684365272522	-0.4889741837978363	0.12967845797538757	0.20423945784568787	0.8238381743431091	0.1311027854681015	0.11762091517448425	-0.33295395970344543	-0.38877809047698975	-0.12870866060256958	-0.1972399204969406	0.19078311324119568	0.2367010861635208
TMBIM6		0.10361135005950928	-0.2474808692932129	-1.0547893047332764	-0.3414158523082733	-0.21736620366573334	0.6213374733924866	0.23056097328662872	0.25781360268592834	0.2724117338657379	0.6263116002082825	0.32863402366638184	0.07757144421339035	-0.4972863793373108	0.7018380165100098
TMED10		-0.4508509039878845	-0.7691470980644226	-0.6035448312759399	-0.02744346857070923	0.19310566782951355	0.15205293893814087	-0.3362528681755066	0.0725853219628334	0.12363702058792114	-0.42311203479766846	0.33532577753067017	-0.27537545561790466	-0.2524448335170746	0.005382184870541096
TMED2		-0.587672233581543	-0.2940484881401062	-0.7840278148651123	-0.5088160037994385	0.05937228351831436	-0.23767349123954773	0.13661877810955048	-0.15764790773391724	-0.16736248135566711	-0.11700669676065445	0.005627715494483709	-0.40274518728256226	-1.1003373861312866	-0.2342168241739273
TMED4		-0.7887961864471436	-0.4665260910987854	-1.0241100788116455	-0.5602525472640991	0.6852005124092102	-0.1857185661792755	-0.011367403902113438	-0.8393792510032654	-0.6500707268714905	-0.11101502180099487	-0.08343135565519333	-0.3130421042442322	-1.3856549263000488	0.09994127601385117
TMEM106A		0.7469188570976257	1.1113810539245605	0.6018450260162354	1.0784754753112793	0.5190779566764832	-0.3536839187145233	-0.5574297308921814	0.9656548500061035	0.22492042183876038	0.28751012682914734	0.3300410211086273	0.4892774820327759	-0.43537530303001404	0.5382911562919617
TMEM109		0.46525031328201294	-0.3083204925060272	-0.6184222102165222	-0.16789573431015015	-0.516860842704773	0.029553016647696495	0.08606460690498352	0.5286895632743835	1.4280120134353638	0.2268683910369873	0.9953412413597107	0.9592379331588745	0.46196678280830383	0.5904787182807922
TMEM123		0.08268509805202484	-0.3821103274822235	-0.0030748394783586264	-0.677941083908081	0.8550311326980591	-0.44410619139671326	0.08346997946500778	0.6273463368415833	0.264708548784256	-0.046855147927999496	0.3509005010128021	0.40457457304000854	0.019407983869314194	0.0683971717953682
TMEM132A		-1.0157155990600586	0.008390221744775772	-0.8113594055175781	-0.5712217092514038	0.3039001524448395	0.5834624767303467	0.20349960029125214	-0.1790783405303955	-0.8767889142036438	-0.006398265715688467	-0.3308400511741638	-0.5071052312850952	-0.5985940098762512	-0.11555474996566772
TMEM137		0.33974289894104004	0.058589231222867966	-0.769913375377655	0.07563740760087967	1.9639923572540283	0.19066724181175232	0.01855265349149704	0.17853803932666779	1.1941794157028198	0.6915422677993774	0.5514836311340332	1.2202454805374146	-0.009781007654964924	1.0635331869125366
TMEM144		1.3192776441574097	0.5579574704170227	2.2147819995880127	2.1873674392700195	0.7176117897033691	0.5375839471817017	-0.3295436203479767	1.3327991962432861	1.7002054452896118	0.04099279269576073	1.1971399784088135	1.2078852653503418	2.102520704269409	1.897154450416565
TMEM147		-0.5490299463272095	-0.33197200298309326	-1.1843539476394653	-0.43538886308670044	0.11746972799301147	-0.1417088806629181	-0.10157592594623566	-0.09435822814702988	-0.02212042361497879	0.205326646566391	-0.047505952417850494	-0.14542092382907867	-0.3622809946537018	0.05638398230075836
TMEM158		-1.2513822317123413	-0.42995133996009827	-1.0882935523986816	-0.3293191194534302	-0.6016610860824585	-0.08293852210044861	0.31654953956604004	-0.7349053621292114	-2.13089656829834	0.23690348863601685	-0.04095481336116791	-0.5955050587654114	-1.9258129596710205	0.08110879361629486
TMEM176A		1.985142469406128	1.1076991558074951	0.3193225860595703	0.9386199712753296	-0.02947641722857952	0.3120603561401367	-0.22623804211616516	0.33978793025016785	1.740618109703064	0.7682517766952515	1.2308735847473145	1.2467665672302246	-0.030831241980195045	0.5260428190231323
TMEM188		0.7262194156646729	0.41573354601860046	-0.1986604779958725	0.25120508670806885	-0.7522326111793518	-0.28859350085258484	-0.056385621428489685	-0.20032480359077454	0.09188907593488693	-0.41135627031326294	0.04539262503385544	-0.3922988176345825	-0.514195442199707	-0.4037497341632843
TMEM191A		0.9726252555847168	0.9783616065979004	0.42296791076660156	0.5684930682182312	-0.07961522042751312	-0.4628904461860657	-0.6637986898422241	0.7353765964508057	-0.005705186631530523	-0.07668913155794144	-0.0052887084893882275	0.08271163702011108	-0.48948946595191956	0.032157059758901596
TMEM2		-0.2503187358379364	-0.558988094329834	-0.611179530620575	-0.4108823239803314	-0.2210407853126526	-0.06315920501947403	0.6884531378746033	0.6318793892860413	0.16703800857067108	-0.43102824687957764	-0.2224140614271164	0.17657074332237244	-0.09042320400476456	-0.1799745410680771
TMEM204		0.032258741557598114	0.059128835797309875	0.3974837362766266	-0.36821967363357544	-0.43706902861595154	1.0094624757766724	1.073744535446167	1.2710613012313843	1.0554733276367188	0.19570356607437134	0.2564726173877716	1.4705884456634521	0.9492238163948059	0.9335743188858032
TMSL3		1.764836311340332	1.3530709743499756	1.2610390186309814	0.9405508637428284	-1.5608731508255005	-0.7364282608032227	-0.8978546261787415	-0.32877328991889954	1.006905436515808	0.49326351284980774	1.0176068544387817	0.999189019203186	0.9036481976509094	0.9722322821617126
TNFAIP3		1.131805658340454	0.4097042381763458	-0.46528881788253784	0.7616674900054932	0.4666518270969391	0.2434222400188446	-0.3179572522640228	2.1005501747131348	3.11189603805542	1.1825122833251953	0.6704278588294983	2.3610944747924805	-0.8482726216316223	1.5371665954589844
TNFRSF21		-1.1878573894500732	-1.40626859664917	-0.11437684297561646	1.0032143592834473	1.5037224292755127	0.6813341379165649	1.381822943687439	0.10552485287189484	-0.11119638383388519	-0.5540153384208679	-0.6029471755027771	-0.42494624853134155	-1.1389713287353516	0.8708604574203491
TNFSF14		1.2757782936096191	1.286954641342163	0.525406539440155	1.0764174461364746	0.2234676480293274	-0.24041850864887238	-0.48985520005226135	0.8882848620414734	-0.13366203010082245	-0.07983357459306717	-0.1601085215806961	0.058457423001527786	-0.3535129725933075	0.08109013736248016
TNPO1		-0.48476991057395935	-0.30414456129074097	-0.4709983170032501	-0.47368523478507996	0.7912200689315796	-0.4732922613620758	-0.26767435669898987	-0.552540123462677	-0.013215018436312675	0.4133323132991791	0.38565635681152344	-0.0214898269623518	-0.3790777623653412	0.34013673663139343
TOB1		-0.409711092710495	0.03828812390565872	-0.807245671749115	-0.7110521793365479	-0.2357546091079712	0.011377789080142975	-0.15363512933254242	0.6477961540222168	0.4706910252571106	0.7955800890922546	-0.12606611847877502	0.4087376594543457	-0.297554612159729	0.10850831866264343
TOPBP1		0.36215826869010925	-0.10916560888290405	0.3456583023071289	0.3904748260974884	-0.12670886516571045	-0.20629675686359406	-0.09175886958837509	-0.8376957178115845	-0.4183749556541443	-0.7557819485664368	-0.17647847533226013	-0.35357823967933655	-0.505635678768158	-0.382219135761261
TOR3A		-0.009422840550541878	-0.1401209831237793	-0.8087480664253235	-0.3586663007736206	0.1881323903799057	-0.21960923075675964	-0.22639548778533936	-0.5476006269454956	0.9758732318878174	0.5116497874259949	0.12244657427072525	0.29804664850234985	-0.5837432742118835	0.10717672854661942
TP53INP2		1.857884168624878	1.4396295547485352	2.757223129272461	1.8988336324691772	0.013335621915757656	0.8986334800720215	-0.08456964790821075	1.3834964036941528	2.644261360168457	1.4875459671020508	1.9318207502365112	1.3756451606750488	3.6634936332702637	1.6893423795700073
TPM2		-0.1302013397216797	-0.20306062698364258	1.3385409116744995	-1.1730198860168457	-0.7110466957092285	-0.26196351647377014	2.2264232635498047	0.710755467414856	0.41897130012512207	0.5168589949607849	0.24081099033355713	1.4615774154663086	-0.09748532623052597	0.5238470435142517
TPM4		-0.5246456265449524	-0.4016037583351135	-0.5607120394706726	-0.7449210286140442	-0.5064274668693542	-0.22064699232578278	0.40559422969818115	-0.0626121386885643	0.09546021372079849	0.263792484998703	0.11615485697984695	0.31188952922821045	-0.19553837180137634	-0.21632331609725952
TPST1		-1.037166714668274	0.11337500065565109	-0.8165960907936096	0.30077365040779114	0.3618299067020416	1.1452876329421997	0.07674705237150192	0.2504202127456665	-1.1795034408569336	0.515596330165863	0.2660257816314697	-0.18598827719688416	-0.9554488062858582	-0.006229716818779707
TRA2A		-0.22794809937477112	-0.1543446183204651	-0.8716393709182739	-0.4255063235759735	1.1750388145446777	-0.19375859200954437	0.42864128947257996	0.04033239558339119	0.27796295285224915	0.5314158797264099	0.05387984961271286	0.015853680670261383	-0.4380033016204834	0.23601089417934418
TREM2		3.2094857692718506	1.667852520942688	0.8335692286491394	2.239314556121826	-0.1178603246808052	0.6601163744926453	-0.3778696060180664	1.4316346645355225	2.044144630432129	0.6296566724777222	2.634908676147461	2.26876163482666	0.592802882194519	1.5440105199813843
TRIB1		0.5942495465278625	0.6157078742980957	-0.6404086947441101	0.4622931480407715	0.7230134010314941	0.33768346905708313	0.19649061560630798	1.6112502813339233	2.4676880836486816	2.385561943054199	1.1432006359100342	1.722705364227295	0.2873903214931488	2.042180061340332
TRIL		-1.2854589223861694	-1.3583934307098389	0.3157474994659424	-0.6382067203521729	-0.31586989760398865	0.5972623825073242	1.0174953937530518	0.3171854615211487	-0.178171768784523	-1.3311517238616943	-0.5923188328742981	-0.05330123379826546	0.6409400701522827	-0.04123084247112274
TRIM2		-0.1460830122232437	-0.31317242980003357	1.6795939207077026	0.6613821983337402	0.15179219841957092	-0.1281580924987793	-0.2110431045293808	-0.11988212168216705	-0.5227677822113037	-0.5505474209785461	-0.2597115635871887	-0.2707916796207428	1.0083789825439453	0.27399390935897827
TRIM47		-0.7566201090812683	-0.15307143330574036	-0.8244683742523193	-0.5671036243438721	-0.8184781074523926	0.40972959995269775	-0.30074089765548706	0.5395804047584534	-0.5478919148445129	0.4294341206550598	0.2503005862236023	0.6579405665397644	-0.11315906047821045	0.15104231238365173
TRIP12		0.4730271100997925	0.5196491479873657	0.3821316957473755	0.27275559306144714	-0.5610677003860474	-0.6726260781288147	-0.5339671969413757	-0.3695378005504608	0.27587541937828064	-0.055220555514097214	0.1630127876996994	0.1277596652507782	0.15659034252166748	0.2225525677204132
TRK1		0.009669406339526176	-0.4800049364566803	2.061969041824341	0.9577996134757996	0.47798770666122437	1.0223437547683716	2.756077289581299	0.09839313477277756	-0.7547366619110107	-0.6817798018455505	-0.7423948645591736	0.5326159000396729	-0.6135895848274231	-1.0047438144683838
TRPM2		1.7852063179016113	0.7458072304725647	0.07094760239124298	0.8319223523139954	-0.26560112833976746	-0.17244572937488556	-0.2062416523694992	-0.21555675566196442	0.7989543676376343	0.14744456112384796	0.5955941081047058	0.4604164958000183	-0.11692198365926743	0.2504582405090332
TSPAN3		-1.2088817358016968	-0.7006682753562927	-0.5823335647583008	-0.3029918372631073	-0.15645888447761536	0.41681984066963196	0.35076645016670227	-0.17401103675365448	-0.8641010522842407	-0.2713301181793213	-0.40127497911453247	-0.9600389003753662	-0.8144914507865906	-0.3895489275455475
TSPAN33		1.3941107988357544	0.5926687121391296	-0.20736095309257507	0.7722018957138062	-0.4417501389980316	0.5315454602241516	-0.3879164755344391	-0.0723373293876648	0.2719762623310089	0.25835922360420227	0.7852374315261841	0.761698842048645	-0.2594616413116455	-0.21089564263820648
TSPAN5		-1.240991234779358	-1.6101850271224976	-0.1762392520904541	-0.8752120137214661	0.3480222523212433	0.26967495679855347	0.986687421798706	-0.13451403379440308	-0.5662875175476074	-0.5295471549034119	-0.3127500116825104	-0.2532564699649811	0.32257428765296936	0.05408264324069023
TTC17		-0.3852756917476654	-0.32382118701934814	-0.8477940559387207	-0.2623852789402008	0.6293408274650574	0.263244092464447	0.22210082411766052	-0.06856255978345871	0.13121449947357178	0.4941830635070801	0.07779760658740997	-0.22101753950119019	-0.8886160850524902	0.03077559731900692
TTYH1		-1.0947824716567993	-0.7991741299629211	-0.2771642506122589	-0.0653834119439125	1.0926767587661743	0.802901566028595	0.7293647527694702	-0.0653834119439125	-1.2311159372329712	0.2470349371433258	-0.14689482748508453	-0.40618857741355896	0.605132520198822	0.5256121754646301
TUBA1B		0.4575437903404236	0.3100244998931885	0.3100244998931885	0.572695255279541	-0.6931900382041931	0.1961851716041565	-0.08424419909715652	-0.6251788139343262	-0.10528820753097534	-0.039093926548957825	0.4130215644836426	-0.17553430795669556	-0.08424419909715652	0.1191185936331749
TUBB2C		-0.7569171190261841	0.2252972275018692	-0.9581634402275085	-0.5174364447593689	0.6070556044578552	0.5406554341316223	0.2762260437011719	0.5013938546180725	-0.03818961977958679	0.6469473838806152	-0.013152503408491611	0.1368313580751419	-0.4538496434688568	-0.049912262707948685
TUBB4Q		-0.009189628064632416	0.7067903876304626	0.5417577028274536	0.6186436414718628	-0.9369826316833496	-0.3799925744533539	-0.4699551463127136	-0.7098749279975891	-0.7570986151695251	0.18599922955036163	-0.14635108411312103	-0.17975714802742004	-0.06997289508581161	0.16177403926849365
TWIST1		-0.5983175039291382	-0.8230287432670593	-0.5834280848503113	-0.6527637839317322	-0.5748557448387146	-0.4064520299434662	0.30168330669403076	0.9376806616783142	-0.46952325105667114	-0.5960352420806885	-0.13438010215759277	0.09533392637968063	-0.21692560613155365	-0.6728646159172058
TXNDC12		-0.14136427640914917	-0.2110283076763153	-0.9753676652908325	-0.31599488854408264	0.3156108558177948	-0.0029160617850720882	-0.18279145658016205	-0.13727492094039917	0.15977028012275696	0.2176816165447235	0.13875070214271545	-0.07283033430576324	-0.7316980957984924	0.16173911094665527
TXNDC14		-0.6227105855941772	-0.7800427079200745	-0.7562034130096436	-0.11561637371778488	0.7644761204719543	0.17547710239887238	-0.13484984636306763	-0.3222174644470215	-0.22750858962535858	-0.014588691294193268	-0.269731730222702	-0.361107736825943	-0.14958158135414124	0.1804579347372055
TXNL1		0.14847278594970703	0.01973184011876583	0.4132516384124756	0.44059818983078003	-0.5971903204917908	-0.37943169474601746	-0.6687808036804199	-0.5538505911827087	-0.39954647421836853	-0.3853664696216583	-0.17055077850818634	-0.27547284960746765	-0.5258733034133911	-0.28532350063323975
UBA6		0.6392632126808167	0.06514739245176315	0.22366248071193695	0.710634708404541	-0.6533901691436768	-0.47916173934936523	-0.5161274671554565	-0.9058361649513245	-0.21504728496074677	-0.4586283564567566	-0.11354513466358185	-0.0408431775867939	-0.378650426864624	-0.19497494399547577
UBE2O		-0.5445894002914429	-0.1088261604309082	-0.7518466114997864	-0.30545565485954285	0.21152694523334503	0.08124060928821564	0.019249705597758293	0.18371354043483734	-0.2192934900522232	0.44420182704925537	-0.21832697093486786	-0.1335037797689438	-0.41643479466438293	-0.18815460801124573
UBE2Q2		0.20731016993522644	0.021338211372494698	0.649629533290863	0.15928232669830322	-0.37237682938575745	-0.11903523653745651	-0.18426105380058289	-0.5843684673309326	0.06863551586866379	-0.3050905466079712	-0.1431645005941391	-0.1728084236383438	0.45873725414276123	-0.22081297636032104
UBLCP1		0.25167715549468994	0.3759269714355469	0.20283280313014984	0.2093687355518341	-0.6230575442314148	-0.3920651078224182	-0.6933612823486328	-0.8774144649505615	-0.16201888024806976	-0.33099663257598877	0.006366069428622723	-0.3862225413322449	-0.47433239221572876	-0.1762237697839737
UBR4		-0.2785685956478119	-0.34325337409973145	-1.0674893856048584	-0.30146437883377075	0.3210690915584564	0.2418806552886963	0.1178286075592041	0.311278760433197	0.3395979404449463	0.03995220735669136	0.3362292945384979	0.2207745611667633	-0.0064569273963570595	0.37956252694129944
UPLP		-0.8978441953659058	1.2885932922363281	0.15813447535037994	0.9820802807807922	-0.22635911405086517	-0.033065278083086014	-0.3473573923110962	-1.538918375968933	0.1429866999387741	0.5035852193832397	-1.314280390739441	-0.30334389209747314	-1.641434907913208	0.09445435553789139
UQCRC1		-0.44705435633659363	-0.4254610538482666	-0.3852398693561554	-0.2641075849533081	0.36162570118904114	0.35431572794914246	0.38656237721443176	-0.11700022965669632	0.07173674553632736	0.15467417240142822	-0.01767301745712757	-0.15353865921497345	-0.04192106053233147	0.1903076469898224
UQCRC2		0.4741397202014923	0.4370254874229431	0.5806333422660828	-0.2529560327529907	-0.5916396975517273	-0.6687313914299011	-0.5712710022926331	-0.5747179985046387	0.17524781823158264	0.18426065146923065	0.06144523248076439	-0.19408373534679413	0.1444244384765625	0.1461588740348816
UQCRFS1		-0.8230546116828918	-0.3712351322174072	-0.5352024435997009	-0.3408171534538269	0.14182105660438538	0.24899235367774963	0.04323706775903702	-0.18507400155067444	-0.1070059984922409	0.10775528848171234	-0.166555255651474	-0.14261560142040253	-0.2402520626783371	0.01613497920334339
UQCRHL		0.1680687516927719	0.23978404700756073	0.4056456685066223	-0.01669881120324135	-1.1682829856872559	-0.5146408081054688	-0.7462738752365112	-0.8228328227996826	-0.5180848240852356	-0.08938296884298325	-0.3499201834201813	-0.4005461633205414	0.32283419370651245	-0.17872394621372223
USP10		-0.5915858149528503	-0.47391045093536377	-0.24152147769927979	-0.29533514380455017	0.5359802842140198	0.5064629316329956	0.541678786277771	0.2306218445301056	-0.2859472632408142	0.022170741111040115	-0.09255047887563705	-0.053058918565511703	-0.636914074420929	-0.17556948959827423
USP49		1.0031641721725464	0.9949424862861633	0.3248967230319977	1.0010496377944946	0.43233373761177063	-0.49867838621139526	-0.8301103711128235	0.5753111839294434	0.5288482308387756	0.49879205226898193	0.7148594856262207	0.7807592749595642	-0.3281090259552002	0.967705249786377
VAMP8		2.5363028049468994	1.5727012157440186	0.7869197726249695	1.8472291231155396	0.0538928247988224	0.45653486251831055	0.3014838993549347	1.1520689725875854	2.5492911338806152	1.4559186697006226	2.3006818294525146	2.0607995986938477	0.6768765449523926	1.7366605997085571
VGF		0.2280736267566681	-0.09425640851259232	0.7727398872375488	2.3151209354400635	-1.1710580587387085	2.687873125076294	2.7145395278930664	-0.3258697986602783	-2.287163734436035	0.29327985644340515	0.6908090710639954	-1.0151351690292358	-1.191745400428772	-1.6097604036331177
VIM		-0.9494664669036865	0.008059484884142876	-1.2102125883102417	-1.0213700532913208	-0.7564496397972107	-0.4207730293273926	0.246888667345047	-0.07513536512851715	-0.5611016750335693	0.6096311807632446	0.12514689564704895	-0.280192106962204	-1.0654397010803223	-0.011253044940531254
VPS37B		-0.6091653108596802	-0.5569185614585876	-0.5875881910324097	0.053789906203746796	1.2849942445755005	0.42493340373039246	0.17128533124923706	0.22338108718395233	-0.16233132779598236	0.07414719462394714	-0.586783230304718	-0.14344212412834167	-0.7705458402633667	-0.03784964233636856
VSIG4		3.0098114013671875	2.3551323413848877	1.0813101530075073	1.9876455068588257	-0.11186105757951736	1.4584674835205078	0.5232500433921814	2.392378807067871	2.1496920585632324	2.3535053730010986	2.8204054832458496	2.943828821182251	1.2091716527938843	1.5491037368774414
VSNL1		0.23190900683403015	-0.6652913689613342	2.2453465461730957	-0.576271653175354	-0.735621988773346	-0.5443533658981323	-0.1732085794210434	0.11146226525306702	-0.33870306611061096	-0.584403932094574	-0.3995037376880646	-0.23972459137439728	1.8169721364974976	0.04633675515651703
VTI1B		0.589454174041748	0.18137121200561523	1.1781257390975952	0.4828591048717499	-0.2997901737689972	-0.1388794332742691	-0.6238211989402771	-0.1156802624464035	0.17022614181041718	-0.07230543345212936	0.10099717229604721	0.12038575857877731	1.1023640632629395	0.18809069693088531
VWF		1.7529271841049194	2.1046459674835205	2.4160354137420654	0.7602856159210205	0.1368868201971054	2.9045236110687256	3.7953784465789795	3.3741695880889893	2.3341891765594482	2.5751285552978516	2.275348424911499	3.5919294357299805	3.4553918838500977	2.9854037761688232
WASF2		0.661977231502533	-0.24742066860198975	-0.6030272841453552	-0.23077958822250366	0.19733500480651855	0.025914128869771957	-0.010483802296221256	0.7601994872093201	1.5780155658721924	0.552357017993927	0.9602039456367493	1.0409066677093506	0.5787511467933655	1.3162288665771484
WASH1		0.13797049224376678	0.4863555133342743	0.5435020923614502	0.06417892128229141	-0.1807257980108261	-0.4757881164550781	-0.47503700852394104	-0.18032485246658325	-0.29222360253334045	0.04298096522688866	-0.4117751121520996	-0.1970154047012329	-0.6964210867881775	-0.1833122968673706
WBP1		-0.020653286948800087	0.1530594676733017	0.418838769197464	-0.025375202298164368	-0.05975500866770744	-0.4210907220840454	-0.4049898087978363	-0.3871266543865204	-0.5214168429374695	-0.3605905771255493	-0.3605905771255493	-0.6295297145843506	0.06956185400485992	-0.5250676274299622
WBSCR22		-0.538278341293335	-0.42116713523864746	-1.2013005018234253	-0.2611563503742218	0.8138957619667053	0.584385097026825	0.07004347443580627	-0.08776768296957016	-0.4732428789138794	-0.12287279963493347	-0.1329437494277954	-0.35840338468551636	-1.2581418752670288	-0.36361071467399597
WDR45L		-0.6916983127593994	-0.46120408177375793	-0.012037264183163643	-0.41133153438568115	0.6077316403388977	0.3578234612941742	0.23857270181179047	0.4931659698486328	0.003624548437073827	-0.00845281407237053	-0.3214518427848816	-0.1554270088672638	-0.018080858513712883	-0.11817806959152222
WRB		-0.054256416857242584	-0.6537150740623474	0.5604574084281921	0.5231239795684814	-0.4818035960197449	-0.22065158188343048	-0.36789363622665405	-0.4471367597579956	-0.5571020245552063	-0.7971673607826233	-0.47360119223594666	-0.6133778691291809	0.291777640581131	-0.24813245236873627
WSB2		1.0791906118392944	0.23168575763702393	1.3173432350158691	0.8636370897293091	-1.1968212127685547	-0.7546545267105103	-0.9022868275642395	-1.1386646032333374	-0.4696652889251709	-0.13345664739608765	-0.20265308022499084	-0.24358926713466644	0.9775094389915466	0.2529299259185791
XIST		0.4749031960964203	1.5687897205352783	0.2100430130958557	1.2615013122558594	-1.9818229675292969	1.1893771886825562	0.7191081643104553	0.3805674612522125	-1.8516765832901	1.4368877410888672	0.6815104484558105	0.31452786922454834	-0.10182715952396393	-2.1519434452056885
YIPF6		-0.6872633695602417	-0.7190090417861938	-0.5399096012115479	-0.20123359560966492	0.5722932815551758	0.20196504890918732	0.21058429777622223	-0.12283564358949661	-0.50614994764328	-0.29010868072509766	-0.41442665457725525	-0.49600765109062195	-0.22340144217014313	-0.19828546047210693
YWHAG		-0.06377454102039337	0.4094984531402588	0.5458847284317017	0.561184823513031	-0.8698506355285645	-0.2696690857410431	-0.6922257542610168	-0.9622355103492737	-0.6828182339668274	-0.3532102704048157	-0.28523343801498413	-0.4491743743419647	-0.34776777029037476	-0.27309802174568176
ZBTB20		-0.69399094581604	0.2604444622993469	-0.44771188497543335	0.4181029498577118	0.9984779953956604	1.118545413017273	0.31579849123954773	0.45037561655044556	-0.4394867420196533	0.4609742760658264	0.4364209771156311	0.4047042727470398	0.3616603910923004	0.3810422718524933
ZBTB43		-0.5783681273460388	-0.23638436198234558	-0.6895097494125366	-0.2851601839065552	0.42668843269348145	-0.16068197786808014	-0.20774881541728973	0.627040684223175	0.15764543414115906	1.0272541046142578	-0.11703380942344666	0.02740812487900257	-0.18833555281162262	0.667962908744812
ZC3H11B		-0.1635005623102188	0.12529778480529785	1.6861976385116577	-0.4168139398097992	-0.9305858612060547	-0.5213215351104736	1.4451866149902344	-0.8534850478172302	-0.579620897769928	-0.4292997419834137	-0.6729637980461121	0.8865587115287781	-0.7611320614814758	-0.4340260624885559
ZC3H12A		-0.4188512861728668	0.4492422640323639	-0.6081109642982483	-0.4018649756908417	-0.19154633581638336	-0.04820647090673447	-0.30636852979660034	1.6053638458251953	1.3065237998962402	0.9978882074356079	0.0045583550818264484	1.339196801185608	-0.19271592795848846	0.5450725555419922
ZCCHC6		-0.09985864162445068	1.1098664999008179	-0.5734642744064331	-0.16416390240192413	0.039454516023397446	-0.16154448688030243	-0.18619491159915924	0.24642719328403473	0.9310582876205444	1.69851553440094	0.8724680542945862	1.2334657907485962	0.0545501708984375	1.0898741483688354
ZDHHC14		-0.08965631574392319	-0.31062188744544983	-0.31770360469818115	-0.24109593033790588	-0.11083926260471344	0.45678746700286865	0.04057139530777931	0.20502255856990814	0.2070150226354599	0.39702317118644714	-0.1150927022099495	0.15934297442436218	-0.01021026261150837	1.0286734104156494
ZEB2		0.6021801233291626	-0.07831331342458725	1.9866440296173096	0.9363259077072144	1.3258779048919678	0.26021140813827515	-0.1234736368060112	0.8116258978843689	0.4549694359302521	-0.6301642656326294	0.1567639857530594	0.019218960776925087	1.8000041246414185	-0.08673246204853058
ZFAND5		-0.48752665519714355	-0.10325454920530319	-0.6241455674171448	-0.3546195924282074	0.1254298835992813	-0.2652786374092102	-0.07598584145307541	0.0734214037656784	0.5351496934890747	0.3286918103694916	-0.4604245722293854	-0.17954374849796295	-0.7054186463356018	0.4490114450454712
ZFP36L1		1.0547499656677246	1.7424583435058594	0.5720069408416748	0.8914154171943665	-1.17074716091156	-0.9710281491279602	-1.2744853496551514	-0.44967836141586304	0.7221148014068604	0.6971507668495178	0.37750008702278137	0.47672170400619507	-0.1691003143787384	0.13321112096309662
ZFP36L2		0.6707666516304016	0.11384067684412003	-0.40276384353637695	0.2959138751029968	0.9493408799171448	1.000118613243103	0.3969605565071106	1.4807989597320557	1.8186392784118652	0.48202916979789734	1.120741605758667	1.0601248741149902	-0.4378761649131775	0.7152748703956604
ZFP42		-0.18326538801193237	-0.2228698432445526	-0.3721334636211395	-0.32034191489219666	1.2805418968200684	-0.02842046320438385	0.0265264343470335	-0.02752627618610859	-0.08222436159849167	0.6902943253517151	-0.10414787381887436	0.07493983954191208	-0.3598446846008301	1.0183627605438232
ZKSCAN1		-0.5873337388038635	-0.5707678198814392	0.10265931487083435	-0.56196528673172	1.5987437963485718	-0.010114939883351326	0.27266231179237366	-0.001506940694525838	-0.1461060643196106	-0.12610283493995667	-0.23135323822498322	-0.20659400522708893	0.2431357204914093	-0.4680488407611847
ZNF137		2.7188456058502197	-0.2128906399011612	-0.36207446455955505	-0.2755611538887024	-0.2411523461341858	-0.192661851644516	-0.1844424456357956	-0.305070161819458	-0.3593919575214386	-0.19678372144699097	-0.2586604654788971	-0.4049525260925293	-0.24478237330913544	-0.25537440180778503
ZNF14		0.7912192940711975	0.9955512285232544	0.24258065223693848	1.030893087387085	1.082820177078247	-0.031985729932785034	-0.6138255596160889	0.27773740887641907	0.19583913683891296	0.22446265816688538	0.5608920454978943	0.4985927939414978	-0.11835000663995743	0.8259309530258179
ZNF146		-0.11553764343261719	0.3102168142795563	0.4016276001930237	0.2793090045452118	0.04992896318435669	-0.12549661099910736	-0.45971786975860596	-0.7292975783348083	-0.2783478796482086	-0.20030571520328522	-0.28523027896881104	-0.3546447157859802	0.04261493682861328	-0.32833096385002136
ZNF223		1.66465425491333	1.3448255062103271	0.7680330276489258	1.316960096359253	0.023627934977412224	-0.5438525676727295	-0.6989535689353943	0.8266783952713013	0.2550530731678009	0.0512610599398613	0.11115400493144989	0.41247180104255676	-0.1617443859577179	0.1293429434299469
ZNF358		0.07220128178596497	0.47531458735466003	0.9610928297042847	-0.10644926130771637	-0.2698572874069214	-0.21672110259532928	0.048072464764118195	-0.025039995089173317	-0.7849516272544861	0.10761509835720062	-0.39431890845298767	-0.03561011701822281	0.8428326845169067	-0.13967390358448029
ZNF395		-0.9217389822006226	0.22045010328292847	0.3108441233634949	0.20428839325904846	0.43417203426361084	-0.06911643594503403	0.8819113373756409	0.7675657272338867	0.12161492556333542	1.0757673978805542	-0.26286396384239197	0.4175591766834259	0.07518928498029709	1.0847476720809937
ZNF462		-1.2621086835861206	-0.49955102801322937	0.006330466363579035	0.3909693956375122	1.3511122465133667	1.18136727809906	0.9333805441856384	0.5754905343055725	-0.9330306053161621	0.06029396131634712	-0.6024747490882874	-0.589389979839325	0.08528890460729599	-0.025975331664085388
ZNF486		0.9393005967140198	1.1708166599273682	0.13716018199920654	1.1845345497131348	0.39663177728652954	-0.04948749765753746	-0.42999348044395447	0.5005897879600525	-0.12432641535997391	0.06264849752187729	0.26942458748817444	0.279791921377182	-0.5582119822502136	0.6728008389472961
ZNF600		0.39014163613319397	0.9453449249267578	0.06849683076143265	0.3575650453567505	-0.07398156076669693	-0.3746742308139801	-0.3949410021305084	0.03888566046953201	-0.1577012985944748	-0.09255127608776093	-0.2662411034107208	0.12733013927936554	-0.2864285111427307	-0.03818408399820328
ZNF682		1.0976191759109497	0.9099047780036926	0.32167571783065796	1.025496244430542	1.137564778327942	0.041482459753751755	-0.6227465271949768	0.6382495760917664	0.27793192863464355	-0.009683122858405113	0.4541804790496826	0.6070236563682556	0.09832148253917694	0.6850303411483765
ZNF738		1.0616799592971802	1.1641119718551636	0.34869831800460815	1.2434836626052856	0.5563343167304993	0.0061269779689610004	-0.6519182920455933	0.6612457633018494	0.2607786953449249	0.21462558209896088	0.4161969721317291	0.6016261577606201	0.05310898274183273	0.8902202844619751
ZNF91		0.24119621515274048	0.5642079710960388	1.1348977088928223	0.4546167552471161	0.20428526401519775	0.24716423451900482	-0.5489976406097412	0.057855330407619476	0.09665177762508392	0.3546389639377594	-0.11979367583990097	0.5924317836761475	1.6925486326217651	0.5684182643890381
ZSWIM4		-0.08850964158773422	-0.14492462575435638	-0.45934751629829407	-0.25893092155456543	0.4570653736591339	-0.005460761487483978	0.16654932498931885	0.5717389583587646	0.503223717212677	0.3250712752342224	-0.001756256795488298	0.7396678328514099	-0.4010407328605652	0.3121112287044525
ZSWIM7		0.0914112851023674	0.38588252663612366	1.1705342531204224	0.5146637558937073	-1.3327430486679077	-0.144995778799057	-0.011125688441097736	-0.9222223162651062	-0.337748646736145	-0.2750749886035919	-0.3011208474636078	-0.4197857975959778	0.658173143863678	-0.21241497993469238

## Sheet: KEGG Pathways
Sublist	Category	Term	RT	Genes	Count	%	P-Value	Benjamini
	KEGG_PATHWAY	ECM-receptor interaction	RT		16	0.2	5.0E-5	7.5E-3
	KEGG_PATHWAY	Ribosome	RT		16	0.2	7.6E-5	5.7E-3
	KEGG_PATHWAY	Cardiac muscle contraction	RT		11	0.1	1.1E-2	4.2E-1
	KEGG_PATHWAY	Oxidative phosphorylation	RT		15	0.2	1.3E-2	3.9E-1
	KEGG_PATHWAY	Lysosome	RT		13	0.1	2.9E-2	5.9E-1
	KEGG_PATHWAY	Focal adhesion	RT		19	0.2	3.1E-2	5.4E-1
	KEGG_PATHWAY	Alzheimer's disease	RT		16	0.2	3.8E-2	5.6E-1
	KEGG_PATHWAY	Huntington's disease	RT		17	0.2	4.3E-2	5.6E-1
	KEGG_PATHWAY	Prion diseases	RT		6	0.1	4.3E-2	5.2E-1
	KEGG_PATHWAY	Notch signaling pathway	RT		7	0.1	4.5E-2	5.0E-1
	KEGG_PATHWAY	Parkinson's disease	RT		13	0.1	5.3E-2	5.2E-1
	KEGG_PATHWAY	NOD-like receptor signaling pathway	RT		8	0.1	5.6E-2	5.1E-1
	KEGG_PATHWAY	Fc gamma R-mediated phagocytosis	RT		10	0.1	8.2E-2	6.3E-1
	KEGG_PATHWAY	p53 signaling pathway	RT		8	0.1	8.3E-2	6.1E-1
	KEGG_PATHWAY	Complement and coagulation cascades	RT		8	0.1	8.9E-2	6.1E-1

## Sheet: ECM Interaction
OFFICIAL_GENE_SYMBOL	GENE NAME	Related Genes	Species
AGRN	agrin	RG	Homo sapiens
COL1A1	collagen, type I, alpha 1	RG	Homo sapiens
COL1A2	collagen, type I, alpha 2	RG	Homo sapiens
COL3A1	collagen, type III, alpha 1	RG	Homo sapiens
COL4A1	collagen, type IV, alpha 1	RG	Homo sapiens
COL4A2	collagen, type IV, alpha 2	RG	Homo sapiens
COL5A2	collagen, type V, alpha 2	RG	Homo sapiens
COL6A1	collagen, type VI, alpha 1	RG	Homo sapiens
DAG1	dystroglycan 1 (dystrophin-associated glycoprotein 1)	RG	Homo sapiens
IBSP	integrin-binding sialoprotein	RG	Homo sapiens
LAMA5	laminin, alpha 5	RG	Homo sapiens
LAMB2	laminin, beta 2 (laminin S)	RG	Homo sapiens
LAMC1	laminin, gamma 1 (formerly LAMB2)	RG	Homo sapiens
SPP1	secreted phosphoprotein 1	RG	Homo sapiens
THBS1	thrombospondin 1	RG	Homo sapiens
VWF	von Willebrand factor	RG	Homo sapiens

## Sheet: p53
OFFICIAL_GENE_SYMBOL	GENE NAME	Related Genes	Species
CCNG1	cyclin G1	RG	Homo sapiens
CDK2	cyclin-dependent kinase 2	RG	Homo sapiens
CDKN1A	cyclin-dependent kinase inhibitor 1A (p21, Cip1)	RG	Homo sapiens
GADD45A	growth arrest and DNA-damage-inducible, alpha	RG	Homo sapiens
GADD45B	growth arrest and DNA-damage-inducible, beta	RG	Homo sapiens
IGFBP3	insulin-like growth factor binding protein 3	RG	Homo sapiens
SERPINE1	serpin peptidase inhibitor, clade E (nexin, plasminogen activator inhibitor type 1), member 1	RG	Homo sapiens
THBS1	thrombospondin 1	RG	Homo sapiens

## Sheet: notch
OFFICIAL_GENE_SYMBOL	GENE NAME	Related Genes	Species
LFNG	LFNG O-fucosylpeptide 3-beta-N-acetylglucosaminyltransferase	RG	Homo sapiens
NOTCH3	Notch homolog 3 (Drosophila)	RG	Homo sapiens
NOTCH4	Notch homolog 4 (Drosophila)	RG	Homo sapiens
DLL1	delta-like 1 (Drosophila)	RG	Homo sapiens
DLL3	delta-like 3 (Drosophila)	RG	Homo sapiens
HES5	hairy and enhancer of split 5 (Drosophila)	RG	Homo sapiens
JAG1	jagged 1 (Alagille syndrome)	RG	Homo sapiens

## Sheet: oxidative phosphorilation
OFFICIAL_GENE_SYMBOL	GENE NAME	Related Genes	Species
ATP6V0D1	ATPase, H+ transporting, lysosomal 38kDa, V0 subunit d1	RG	Homo sapiens
NDUFA4L2	NADH dehydrogenase (ubiquinone) 1 alpha subcomplex, 4-like 2	RG	Homo sapiens
NDUFB10	NADH dehydrogenase (ubiquinone) 1 beta subcomplex, 10, 22kDa	RG	Homo sapiens
NDUFB9	NADH dehydrogenase (ubiquinone) 1 beta subcomplex, 9, 22kDa	RG	Homo sapiens
NDUFAB1	NADH dehydrogenase (ubiquinone) 1, alpha/beta subcomplex, 1, 8kDa	RG	Homo sapiens
COX8A	cytochrome c oxidase subunit 8A (ubiquitous)	RG	Homo sapiens
COX7B	cytochrome c oxidase subunit VIIb	RG	Homo sapiens
LHPP	phospholysine phosphohistidine inorganic pyrophosphate phosphatase	RG	Homo sapiens
SDHD	similar to succinate dehydrogenase complex, subunit D, integral membrane protein; succinate dehydrogenase complex, subunit D, integral membrane protein	RG	Homo sapiens
LOC442454	similar to ubiquinol-cytochrome c reductase binding protein; ubiquinol-cytochrome c reductase binding protein pseudogene; ubiquinol-cytochrome c reductase binding protein	RG	Homo sapiens
LOC644310	similar to ubiquinol-cytochrome c reductase complex	RG	Homo sapiens
UQCRC1	ubiquinol-cytochrome c reductase core protein I	RG	Homo sapiens
UQCRC2	ubiquinol-cytochrome c reductase core protein II	RG	Homo sapiens
UQCRHL	ubiquinol-cytochrome c reductase hinge protein-like; ubiquinol-cytochrome c reductase hinge protein	RG	Homo sapiens
UQCRFS1	ubiquinol-cytochrome c reductase, Rieske iron-sulfur polypeptide-like 1; ubiquinol-cytochrome c reductase, Rieske iron-sulfur polypeptide 1	RG	Homo sapiens

## Sheet: focal adhesion
OFFICIAL_GENE_SYMBOL	GENE NAME	Related Genes	Species
ACTN1	actinin, alpha 1	RG	Homo sapiens
COL1A1	collagen, type I, alpha 1	RG	Homo sapiens
COL1A2	collagen, type I, alpha 2	RG	Homo sapiens
COL3A1	collagen, type III, alpha 1	RG	Homo sapiens
COL4A1	collagen, type IV, alpha 1	RG	Homo sapiens
COL4A2	collagen, type IV, alpha 2	RG	Homo sapiens
COL5A2	collagen, type V, alpha 2	RG	Homo sapiens
COL6A1	collagen, type VI, alpha 1	RG	Homo sapiens
IBSP	integrin-binding sialoprotein	RG	Homo sapiens
JUN	jun oncogene	RG	Homo sapiens
LAMA5	laminin, alpha 5	RG	Homo sapiens
LAMB2	laminin, beta 2 (laminin S)	RG	Homo sapiens
LAMC1	laminin, gamma 1 (formerly LAMB2)	RG	Homo sapiens
PDGFRB	platelet-derived growth factor receptor, beta polypeptide	RG	Homo sapiens
PRKCB	protein kinase C, beta	RG	Homo sapiens
SPP1	secreted phosphoprotein 1	RG	Homo sapiens
THBS1	thrombospondin 1	RG	Homo sapiens
CRK	v-crk sarcoma virus CT10 oncogene homolog (avian)	RG	Homo sapiens
VWF	von Willebrand factor	RG	Homo sapiens

## Sheet: Biocarta pathways
Sublist	Category	Term	RT	Genes	Count	%	P-Value	Benjamini
	BIOCARTA	p53 Signaling Pathway	RT		5	0.1	2.5E-2	9.9E-1
	BIOCARTA	Role of EGF Receptor Transactivation by GPCRs in Cardiac Hypertrophy	RT		4	0.0	6.6E-2	1.0E0
	BIOCARTA	TSP-1 Induced Apoptosis in Microvascular Endothelial Cell	RT		3	0.0	7.9E-2	9.9E-1
p53 pathway genes
OFFICIAL_GENE_SYMBOL	GENE NAME	Related Genes	Species
TIMP3	TIMP metallopeptidase inhibitor 3	RG	Homo sapiens
CDK2	cyclin-dependent kinase 2	RG	Homo sapiens
CDKN1A	cyclin-dependent kinase inhibitor 1A (p21, Cip1)	RG	Homo sapiens
GADD45A	growth arrest and DNA-damage-inducible, alpha	RG	Homo sapiens
PCNA	proliferating cell nuclear antigen	RG	Homo sapiens
