# Supplementary material for: Ultrasonic Surgical Aspirate is a Reliable Source For Culturing Glioblastoma Stem Cells
Source: Sci Rep. 2016 Sep 8;6:32788. doi: 10.1038/srep32788 (PMC5015049; doi:10.1038/srep32788)
Supplement: Supplementary Table S6 [file srep32788-s4.xls]

## Sheet: Sheet1
Table S6. FACS analysis of surface and intracellular markers in cells from ultrasonic aspiration samples and tumor core biopsies.
			CD166	CD133	CD15	CD9	CD44	A2B5	CD56	Sox2	Sox9	Nestin	GFAP-FITC	YKL40	CD146	CD24	CD140a	CD140b	PDGFRb	Ki67	NGFR	DCx	O4	NeuN	CXCR4	rGFAP	MAP2	BIII	Vimentin	S100
		T1311UA	0.93	0	0	0.98	1	0.98	0.53	0.72	0.08	0.98	0.52	0.02	0.28	0.11	0.89	0.9	0.98	0.26	0.79	0	0.39	0.04	0.97	0.97	0.96	0.99	0.91	0.96
		T1311Core	0.5	0	0	0.93	0.97	0.45	0.38	0.8	0.05	0.98	0.05	0.12	0.09	0.04	0.91	0.97	0.96	0.36	0.33	0.31	0.98	0	0.85	0.96	0.98	0.99	0.97	0.98
		T1341UA	0.9	0.24	0.34	0.01	0.99	0.16	0.94	0.51	0.38	0.99	0.49	0	0.78	0.04	0.44	0.88	0.98	0.29	0.77	0.47	0.15	0.01	0.88	0.98	0.98	0.98	0.94	0.98
		T1341Core	0.14	0.26	0.01	0	1	0.16	0.84	0.9	0.79	0.95	0.54	0.31	0	0.01	0.93	0.86	0.96	0.74	0.02	0.13	0.17	0.02	0.75	0.98	1	1	0.91	0.98
		T1344UA	0.72	0.16	0	0.59	0.98	0.48	0.98	0.32	0.38	0.74	0.42	0.18	0.86	0.3	1	0.62	0.99	0.19	0.07	0.93	0	0	0.58	0.41	0.95	0.95	0.93	0.96
		T1344Core	0.13	0	0	0.28	0.97	0.46	NA	0.62	NA	0.95	NA	NA	0.44	0.02	0.78	NA	NA	0.18	0.41	NA	NA	NA	0.21	0.6	0.98	0.95	0.98	0.88
		T1348UA	0.77	0.48	0	0.73	0.63	0.36	0.47	0.65	0.18	0.98	0.81	0.07	0.85	0.01	0.98	0.98	0.98	0.28	0.85	0.18	0.31	0.01	0.93	0.99	0.88	0.81	0.88	0.76
		T1348Core	0.87	0.17	0	0.92	0.96	0.92	0.68	0.83	0.71	0.93	0.77	0	0.86	0.42	0.89	0.89	0.96	0.51	0.71	0.14	0.17	0.02	0.98	0.98	0.87	0.82	0.8	0.37
		T1349UA	0.12	0.07	0.03	0.87	1	0.19	0.95	0.78	0.29	0.98	0.08	0.03	0.03	0	0.83	0.96	0.99	0.33	0.76	0.13	0.11	0	0.98	0.82	1	0.95	0.63	0.96
		T1349Core	0.74	0.1	0.28	0.66	0.99	0.33	0.52	0.82	0.41	0.97	0.49	0.06	0.04	0.03	0.69	0.87	0.95	0.5	0.7	0.09	0.15	0.01	0.86	0.96	0.91	0.98	0.88	0.83
		T1370UA	0.99	0	0	0.98	0.99	0.01	0.99	0.44	0.02	0.98	0.18	0.02	0.4	0	0.72	0.96	0.98	0.18	0.44	0.13	0.21	0	0.85	0.78	0.97	0.65	0.77	0.97
		T1370Core	0.85	0.02	0	0.93	1	0.03	0.98	0.52	0.12	0.98	0.04	0	0.76	0.01	0.93	0.97	0.94	0.08	0.7	0	0.56	0	0.82	0.96	0.87	1	0.9	0.9
		T1402UA	0.97	0	0.06	0	0.95	0.82	1	0.97	0.15	0.99	0	0.13	0.28	0.04	0.97	0.98	0.99	0.79	0.04	0	0.14	0.01	0.98	0.96	0.99	0.95	0.92	0.52
		T1402Core	0.61	0	0.06	0	1	0.15	0.93	0.77	0.32	0.97	0.02	0.32	0	0.02	0.97	0.94	0.97	0.52	0.03	0	0.16	0	0.75	0.89	0.98	0.97	0.77	0.82
		T1407UA	0.99	0.02	0	0.01	1	0.62	0.39	0.99	0.98	0.98	0.37	0.01	0.13	0.11	0.99	0.98	0.99	0.38	0.39	0	0.35	0	0.99	0.99	0.99	1	1	0.99
		T1407Core	0.32	0	0.04	0.05	0.44	NA	0.28	0.69	0.24	0.97	0.74	0	0	0.01	0.95	0.66	0.99	0.33	0	0.43	0	0.01	0.72	0.98	0.99	0.99	0.99	0.6
		T1435Ult	0.68	0	0	0.71	0.9	0.04	0.81	0.63	0.44	0.72	0.39	0.2	0.02	0.06	0.23	0.7	0.97	0.28	0.07	0.01	0	0.01	0.74	0.82	0.66	0.94	0.71	0.01
		T1435Core	0.57	0.01	0	0.92	0.21	0.34	0.41	0.76	0.84	0.97	0.32	0.22	0	0.09	0.49	0.09	0.91	0.35	0	0	0	0	0.83	0.71	0.92	0.94	0.46	0.27
			CD166	CD133	CD15	CD9	CD44	A2B5	CD56	Sox2	Sox9	Nestin	GFAP-FITC	YKL40	CD146	CD24	CD140a	CD140b	PDGFRb	Ki67	NGFR	DCx	O4	NeuN	CXCR4	rGFAP	MAP2	BIII	Vimentin	S100
		Mean(UA)	0.785556	0.107778	0.0477778	0.542222	0.937778	0.406667	0.784444	0.667778	0.322222	0.926667	0.362222	0.0733333	0.403333	0.0744444	0.783333	0.884444	0.983333	0.331111	0.464444	0.205556	0.184444	0.00888889	0.877778	0.857778	0.931111	0.913333	0.854444	0.79
		Mean (Core)	0.525556	0.0622222	0.0433333	0.521111	0.837778	0.355	0.6275	0.745556	0.435	0.963333	0.37125	0.12875	0.243333	0.0722222	0.837778	0.78125	0.955	0.396667	0.322222	0.1375	0.27375	0.0075	0.752222	0.891111	0.944444	0.96	0.851111	0.736667
		SD (UA)	0.276184	0.16369	0.111555	0.420856	0.119977	0.345	0.249605	0.226372	0.285954	0.111692	0.247476	0.0771362	0.343038	0.0943545	0.274955	0.133708	0.00707107	0.182924	0.341471	0.310609	0.142663	0.012693	0.138363	0.187868	0.107755	0.113248	0.122792	0.331172
		SD (Core)	0.27996	0.0949708	0.0913783	0.432303	0.296723	0.27407	0.268475	0.117272	0.308221	0.0165831	0.310871	0.137471	0.351355	0.132832	0.15857	0.29638	0.0232993	0.197421	0.321706	0.15782	0.333892	0.00886405	0.217588	0.139413	0.0522281	0.0565685	0.165412	0.262726
		Abbreviations: NA, not available; UA, Ultrasonic aspiration; SD, Standard deviation.
